# Supplementary material for: Final grain weight is not limited by the activity of key starch-synthesising enzymes during grain filling in wheat
Source: J Exp Bot. 2018 Aug 25;69(22):5461–75. doi: 10.1093/jxb/ery314 (PMC6255701; doi:10.1093/jxb/ery314)
Supplement: Supplementary Table S1 [file ery314_suppl_supplementary_table_s1.xlsx]

## Sheet: 2013
		Table S1. Data for genotypes grown in 2013
		ND = not determined
											Per Grain								Per Grain								Per Grain								Per Grain								Per Grain
			Grain Weight								AGPase								Starch Synthase								Starch								Glucose								Fructose
			10DAA		20DAA		30DAA				10DAA		20DAA		30DAA				10DAA		20DAA		30DAA				10DAA		20DAA		30DAA				10DAA		20DAA		30DAA				10DAA		20DAA		30DAA
		Genotype	Average grain weight per line (mg)	SE	Average grain weight per line (mg)	SE	Average grain weight per line (mg)	SE		Genotype	AGPase activity (nmol/min/grain)	SE	AGPase activity (nmol/min/grain)	SE	AGPase activity (nmol/min/grain)	SE		Genotype	Starch Synthase Activity (nmol/min/grain)	SE	Starch Synthase Activity (nmol/min/grain)	SE	Starch Synthase Activity (nmol/min/grain)	SE		Genotype	Starch (mg/grain)	SE	Starch (mg/grain)	SE	Starch (mg/grain)	SE		Genotype	Glucose (µmol/grain)	SE	Glucose (µmol/grain)	SE	Glucose (µmol/grain)	SE		Genotype	Fructose (µmol/grain)	SE	Fructose (µmol/grain)	SE	Fructose (µmol/grain)	SE
		Crusoe	29.1633	0.439611	69.665	1.16293	91.7633	1.9309		Crusoe	11.9305	1.19894	104.581	2.11113	122.178	4.90857		Crusoe	1.03143	0.0229073	1.72874	0.025208	1.98797	0.0989361		Crusoe	1.51161	0.0469245	9.44436	0.290584	20.6201	1.15009		Crusoe	0.821774	0.0305397	0.794229	0.0334039	0.546374	0.0369429		Crusoe	2.22314	0.0734573	2.99866	0.0507031	2.2059	0.266411
		Gallant	38.6383	0.81839	73.6333	2.77529	99.795	4.0371		Gallant	36.2353	3.99568	108.896	3.89753	132.654	5.61792		Gallant	1.74077	0.0795789	2.26272	0.278542	2.48699	0.222835		Gallant	1.66104	0.0656567	10.5216	0.825837	22.6869	0.986671		Gallant	0.927762	0.050952	0.456822	0.0177798	0.31749	0.0251577		Gallant	1.79129	0.0245663	1.83426	0.0663966	1.20877	0.0741205
		Solstice	29.725	1.52535	69.7783	2.42381	90.74	1.51682		Solstice	11.5287	1.78007	104.649	4.37729	123.502	3.22687		Solstice	1.09728	0.0448209	2.27014	0.0862445	2.18076	0.217827		Solstice	1.27735	0.244298	8.44645	0.689401	21.4355	0.415982		Solstice	0.844393	0.0753095	0.735873	0.0402402	0.41296	0.0231422		Solstice	1.61322	0.149634	2.53058	0.140528	1.45228	0.082849
		Panorama	27.4183	1.1222	65.6083	1.35453	84.835	1.43682		Panorama	8.32107	1.2163	82.2563	7.2167	117.844	2.49905		Panorama	1.01806	0.079547	2.48461	0.272394	2.11895	0.143285		Panorama	1.16918	0.110263	8.10668	0.294769	20.0471	0.512904		Panorama	0.940558	0.0523898	1.07459	0.0663265	0.615	0.0357989		Panorama	2.56905	0.190283	4.44694	0.2842	2.33475	0.146859
		Skyfall	29.04	1.937	70.555	3.43637	88.3267	1.77063		Skyfall	13.7193	4.69012	83.0051	3.09546	121.783	5.87		Skyfall	1.29047	0.145938	2.67806	0.323409	2.89491	0.159727		Skyfall	1.13684	0.0600852	9.90491	0.962649	19.624	1.06939		Skyfall	0.688914	0.0479143	0.633238	0.104712	0.371035	0.032665		Skyfall	1.40229	0.122471	2.03663	0.109944	2.33475	0.146859
		Cubanita	28.8017	0.366346	69.11	1.21948	93.1717	2.55211		Cubanita	14.0123	3.9305	93.6849	3.15664	125.231	4.11573		Cubanita	1.1862	0.0878136	2.71842	0.318385	2.63592	0.295723		Cubanita	1.41958	0.0739542	9.07453	0.203316	21.8434	0.578623		Cubanita	0.881244	0.0366863	1.10973	0.0558954	0.923379	0.0900208		Cubanita	2.89689	0.114408	4.45338	0.181606	1.35749	0.109828
		Invicta	26.3983	0.535154	61.9617	0.360078	84.35	3.89048		Invicta	8.97834	1.33791	86.8085	2.85535	109.971	3.69921		Invicta	1.21328	0.0839342	2.18101	0.061718	1.85513	0.233391		Invicta	1.42765	0.0187588	7.6353	0.207164	18.8856	1.15181		Invicta	0.853997	0.0931622	1.42055	0.0263917	0.637452	0.0663856		Invicta	2.50379	0.252233	5.94383	0.0920065	3.52317	0.329635
		Scout	21.7617	0.368451	58.1	0.409764	76.92	1.36151		Scout	4.65683	0.396471	84.9656	3.23858	110.28	4.09213		Scout	0.929505	0.0256738	2.37051	0.0976783	1.95406	0.0701667		Scout	1.14928	0.0481728	7.2288	0.298793	17.7958	0.71494		Scout	0.493265	0.0208393	0.546676	0.0199779	0.265108	0.0111503		Scout	1.02975	0.0374057	1.92319	0.100731	0.992267	0.0481053
		Weaver	28.6	0.787104	65.37	1.26856	89.5483	2.03935		Weaver	10.5713	1.4173	97.2577	2.67846	117.476	3.92443		Weaver	1.48374	0.0719564	2.05276	0.0555707	2.05001	0.22856		Weaver	1.30822	0.0310422	9.64424	0.34217	20.6396	2.32173		Weaver	0.889341	0.0434528	0.844795	0.0328103	0.346548	0.0310751		Weaver	2.21919	0.0741367	3.13064	0.0831097	1.57489	0.0928066
		Santiago	27.43	0.613683	64.155	1.1311	83.3417	2.04348		Santiago	8.3374	0.692631	91.2865	4.19192	114.061	5.41306		Santiago	1.16086	0.0223111	2.11123	0.0995384	1.77272	0.298894		Santiago	1.17698	0.161666	8.36321	0.28884	18.4917	1.11418		Santiago	0.861842	0.0463803	1.00138	0.102142	0.320679	0.0242157		Santiago	2.30657	0.0838296	4.01019	0.295141	1.67758	0.0457063
		JB-Diego	26.3133	1.43507	71.5583	1.4363	97.6067	0.581364		JB-Diego	9.60767	2.14371	107.773	2.21838	152.723	7.28594		JB-Diego	1.15579	0.105873	2.11127	0.0950793	3.37746	0.0959974		JB-Diego	1.18894	0.024699	8.34179	0.555849	20.9664	0.468937		JB-Diego	0.673876	0.0644969	0.692883	0.0676462	0.3843	0.0524669		JB-Diego	1.37098	0.113562	2.46304	0.142186	1.40155	0.0740395
		Cougar	36.575	0.676805	77.0383	2.42127	90.1633	2.4478		Cougar	41.3332	7.98159	109.546	5.8696	137.982	4.93091		Cougar	1.75464	0.214151	3.49101	0.380478	2.28217	0.190373		Cougar	2.13987	0.110973	11.5449	0.92012	22.4458	1.22458		Cougar	1.50871	0.0605328	0.624167	0.0381258	0.316264	0.0167132		Cougar	4.08603	0.163462	3.05764	0.103216	2.23582	0.08474
		Myriad	27.3967	0.85381	65.2283	1.05837	84.0067	4.34734		Myriad	5.07758	1.26686	117.283	3.98366	113.442	2.27238		Myriad	0.825993	0.0848592	2.81637	0.0940144	2.62887	0.169918		Myriad	1.4853	0.0775159	8.14567	0.821222	19.4838	0.952079		Myriad	0.563707	0.028646	0.957187	0.108178	0.23204	0.0300947		Myriad	1.0756	0.0446308	3.58073	0.13759	1.25177	0.0787261
		Relay	27.2383	0.876635	67.9233	1.1536	84.885	1.20264		Relay	4.08305	0.827366	108.305	5.98607	117.718	6.90089		Relay	0.852769	0.0434419	3.22497	0.22434	3.33913	0.0575302		Relay	1.4464	0.0599352	8.08638	0.250812	19.4765	0.675925		Relay	0.524756	0.0380536	0.96874	0.023666	0.306719	0.0188412		Relay	0.977229	0.0593791	2.89387	0.0700879	1.24816	0.0338362
		KWS Kielder	24.6583	0.53567	68.49	1.46641	87.285	3.1789		KWS Kielder	3.93421	0.496557	117.451	4.76868	121.633	5.21311		KWS Kielder	0.72851	0.0237592	2.10221	0.216211	1.57414	0.137495		KWS Kielder	1.41567	0.0701333	11.5691	0.554619	22.7392	1.55341		KWS Kielder	0.652758	0.027814	0.708714	0.0440235	0.430002	0.0381329		KWS Kielder	1.9416	0.090543	4.00121	0.143195	2.51494	0.185604
		Dickens	31.5617	1.39115	68.6417	1.91856	88.9283	8.23229		Dickens	32.1066	8.04278	82.0186	1.76114	128.617	4.87025		Dickens	1.64389	0.174424	1.75234	0.170762	1.56457	0.180982		Dickens	1.44559	0.0694207	9.03493	0.345378	23.2655	1.71876		Dickens	1.03932	0.048909	0.992395	0.0272458	0.519821	0.0642346		Dickens	2.95727	0.146643	4.20328	0.140561	2.16539	0.221512
		Ice-breaker	22.205	0.227373	64.8583	1.07152	83.7383	3.01734		Ice-breaker	1.80431	0.0393149	94.4811	2.99225	122.558	4.98252		Ice-breaker	0.647015	0.0251315	2.28187	0.10287	2.1364	0.0856213		Ice-breaker	1.24587	0.0732235	7.62486	0.143729	19.5329	0.865074		Ice-breaker	0.410582	0.0187832	0.966151	0.0299536	0.22511	0.02905		Ice-breaker	0.777406	0.0354917	3.39209	0.0825522	1.1769	0.132669
		RW41079	46.2917	1.12157	84.1533	2.63551	98.2717	3.92187		RW41079	66.175	2.3897	111.399	5.567	153.546	13.3331		RW41079	1.91238	0.0904951	2.27889	0.204207	2.42161	0.212308		RW41079	3.03053	0.194108	13.3912	0.780063	24.0797	0.814214		RW41079	0.911994	0.0658194	0.627301	0.0335167	0.269429	0.0387918		RW41079	1.62187	0.0904424	3.28471	0.105733	1.23576	0.0536269
		Sterling	33.0433	0.797114	82.3667	2.69882	86.0033	2.06317		Sterling	17.9035	2.91077	115.664	6.13077	129.486	10.2356		Sterling	1.34385	0.105163	3.44705	0.0459145	1.58177	0.0827328		Sterling	1.72729	0.0510075	12.3939	0.769024	18.5963	1.46174		Sterling	0.860922	0.0344441	0.645847	0.0918116	0.32725	0.0231768		Sterling	2.20352	0.0535352	2.47353	0.337894	1.20206	0.0656865
		Stigg	32.11	1.04151	72.0283	2.82791	85.145	3.01388		Stigg	21.7555	4.6495	98.4271	2.03779	108.967	2.68389		Stigg	1.67978	0.172239	2.19305	0.154312	2.29413	0.202696		Stigg	1.54464	0.089405	10.0249	0.517011	19.5323	1.16707		Stigg	1.11743	0.0696172	1.31688	0.0666613	0.522848	0.0446473		Stigg	3.37276	0.173133	5.21383	0.216942	2.38366	0.122918
		Oakley	32.0067	0.625362	64.2717	1.27598	72.4617	2.34801		Oakley	9.24908	1.49457	88.0158	2.54638	107.544	3.58902		Oakley	1.11596	0.0423539	2.70472	0.275528	2.22144	0.133156		Oakley	1.45267	0.0284964	7.1693	0.520842	16.2518	0.634534		Oakley	0.726389	0.0273804	0.831089	0.0816023	0.228038	0.00951513		Oakley	1.23889	0.0685001	3.39985	0.189637	1.22004	0.030821
		1190081	20.855	0.434946	46.12	1.17572	55.0133	2.98701		1190081	9.63512	0.857976	87.6263	5.16792	94.9217	8.34276		1190081	0.700228	0.0281055	1.40207	0.0997802	0.956815	0.094986		1190081	1.24993	0.0361668	9.24885	0.546884	14.8314	0.700225		1190081	0.476601	0.0144994	0.292271	0.00939611	0.246049	0.0292793		1190081	1.12233	0.0349981	1.07763	0.0504203	0.737365	0.0606573
		1190216	24.5033	0.914515	63.065	3.19302	76.8983	1.5613		1190216	26.9667	2.4643	117.925	7.10529	111.752	2.98506		1190216	0.951498	0.0466634	2.50655	0.0636631	2.28594	0.0609848		1190216	1.50544	0.0658414	10.3609	0.331729	21.1484	1.70989		1190216	0.462661	0.0196258	0.448657	0.048559	0.353994	0.0750208		1190216	1.35317	0.0600327	1.50289	0.116038	1.08483	0.0937817
		1190308	18.7633	0.753537	41.8783	0.895021	53.2967	2.51987		1190308	5.26151	1.04445	64.0665	1.38797	80.7969	5.87026		1190308	0.671402	0.0640727	1.18655	0.103786	1.37392	0.145416		1190308	1.11624	0.0420364	6.69692	0.299393	13.1584	0.454539		1190308	0.440945	0.023504	0.402092	0.0310699	0.274507	0.0255099		1190308	1.22226	0.0577091	1.10959	0.0683503	0.778847	0.0742062
		1190299	22.2533	1.01202	56.085	1.74361	60.745	1.64375		1190299	11.1191	2.71524	111.535	9.38005	107.797	5.18945		1190299	1.12742	0.111346	2.26417	0.099212	1.05931	0.0626999		1190299	1.3148	0.105778	8.7233	0.182532	14.794	0.643608		1190299	0.564433	0.0348693	0.36959	0.0536422	0.240285	0.0197744		1190299	1.62052	0.186218	1.30637	0.209423	1.18426	0.112345
		1190546	25.0733	0.624466	67.4133	2.42536	88.1867	1.44914		1190546	19.4487	3.22041	117.166	6.17395	130.25	5.04718		1190546	1.17686	0.0325346	2.43928	0.11092	2.77975	0.198959		1190546	1.51234	0.0830621	12.9186	1.61699	21.9879	1.33101		1190546	0.581311	0.0271617	0.587276	0.0324885	0.568075	0.0337441		1190546	1.85025	0.0894936	2.28585	0.13744	1.69958	0.142098
		1190560	21.0933	0.980404	54.8567	4.71802	74.2017	2.78857		1190560	2.93948	0.543888	97.528	7.59286	125.011	3.34585		1190560	0.551417	0.0325346	2.24948	0.198261	1.58669	0.0755178		1190560	0.926351	0.0321338	8.38511	0.766468	16.1238	0.308071		1190560	0.718022	0.0567681	0.452151	0.0750016	0.469194	0.0420102		1190560	2.60886	0.235699	1.94104	0.111183	1.39611	0.158583
		1190562	21.0267	0.437338	56.9083	1.09665	74.2783	4.6584		1190562	2.24628	0.289137	114.923	5.34226	114.902	7.7297		1190562	0.351554	0.0534702	1.94284	0.0765572	1.44535	0.146678		1190562	1.01292	0.0651679	6.74712	0.387928	19.9082	0.811811		1190562	0.438388	0.0216709	0.838743	0.0433553	0.534476	0.0781125		1190562	1.53462	0.0999015	3.74369	0.245621	1.93457	0.0703952
		1190698	16.1567	0.316013	42.3567	1.64474	59.3733	1.58487		1190698	1.19916	0.137613	77.7903	3.98178	111.954	4.34561		1190698	0.45393	0.0264266	1.4141	0.096348	1.34357	0.10127		1190698	0.817737	0.0384946	6.29137	0.362799	15.1122	0.39779		1190698	0.429446	0.0128295	0.378292	0.0132308	0.234111	0.0528896		1190698	1.26473	0.027797	1.46842	0.0414353	0.955208	0.10989
		1190694	21.71	1.11075	65.655	0.630839	84.39	1.6135		1190694	8.48169	2.38481	119.093	7.14475	121.692	3.94962		1190694	0.994555	0.0505749	2.81244	0.180366	3.22971	0.191551		1190694	1.46894	0.103884	8.89146	0.181433	20.7968	0.536437		1190694	0.510733	0.0501942	0.600162	0.0261864	0.653184	0.0657104		1190694	1.51938	0.156437	2.21888	0.0908988	1.60924	0.0666261
		1190732	26.5967	1.22717	71.1283	2.80334	82.91	5.72253		1190732	20.6102	4.16749	95.9776	5.60711	112.828	7.43607		1190732	1.22035	0.0745533	2.31722	0.0688192	2.51042	0.0816499		1190732	1.39599	0.174769	9.76398	0.238419	20.196	1.15853		1190732	0.777281	0.0798833	0.4797	0.0212516	0.639822	0.0603085		1190732	2.12617	0.128743	2.61326	0.111539	1.8666	0.27466
		1190004	17.495	1.07271	46.9417	1.862	62.295	1.39439		1190004	4.78105	0.90812	100.03	4.61139	101.859	4.30872		1190004	0.593816	0.0535141	2.57789	0.146445	2.38935	0.137368		1190004	0.841068	0.029104	6.95149	0.282788	15.5917	0.382321		1190004	0.238955	0.0097457	0.42915	0.0155236	0.222523	0.0364344		1190004	0.499775	0.0295193	1.4021	0.0702806	0.662248	0.0398201
		1190700	15.7867	0.284859	43.0667	1.11202	52.025	1.8789		1190700	5.63113	1.24209	80.8965	4.01369	91.7148	7.45899		1190700	0.401444	0.0324115	1.03873	0.0861499	0.910211	0.0930889		1190700	1.0044	0.0458485	6.74466	0.455199	14.1747	0.502515		1190700	0.349261	0.0112396	0.684114	0.0287252	0.438183	0.0325145		1190700	1.41837	0.0675278	2.74255	0.103121	1.49334	0.051321
		1190580	23.2417	0.440631	41.8467	1.48058	49.52	3.32608		1190580	16.1427	3.76834	69.654	3.87707	73.2095	8.66334		1190580	0.540548	0.0548025	2.10221	0.216211	0.816887	0.132687		1190580	1.40447	0.185555	7.15802	0.247843	12.6795	1.35254		1190580	0.533114	0.0137669	0.454836	0.0393154	0.235663	0.0342053		1190580	1.83986	0.0899123	1.67687	0.165158	0.869463	0.0804608
		1190223	16.7133	1.03781	51.53	2.37246	66.8	0.972132		1190223	3.12363	0.751719	104.817	6.63505	125.547	3.15807		1190223	0.533271	0.0454959	2.25882	0.0518625	1.63453	0.085168		1190223	0.895525	0.0425914	7.01719	0.660508	16.6078	0.767688		1190223	0.350094	0.0224504	0.445083	0.0595693	0.309361	0.0344794		1190223	0.947718	0.0583489	1.73296	0.236499	0.866833	0.146733
		1190568	30.0833	0.26564	64.3117	1.4874	80.3733	3.88767		1190568	10.0037	2.22403	113.972	3.90849	140.041	8.27354		1190568	1.31601	0.0879062	2.62182	0.296696	1.78558	0.285245		1190568	1.65109	0.0808007	11.1558	0.572473	20.985	1.63841		1190568	1.04513	0.0224561	0.450917	0.0221416	0.695722	0.0957011		1190568	4.09978	0.129206	1.96506	0.232465	1.99092	0.155836
		1190566	30.7783	0.969548	66.24	1.88676	74.485	4.44123		1190566	8.73729	1.27917	115.114	2.77673	125.051	7.70589		1190566	1.24218	0.0652949	3.35759	0.117565	1.67614	0.119759		1190566	1.59097	0.0678737	10.4562	0.330567	20.9749	1.62908		1190566	1.05934	0.0414258	0.548528	0.0183391	0.622222	0.0542524		1190566	4.33512	0.153454	2.26256	0.237998	2.28307	0.131068
		1190305	23.4883	1.46945	45.84	1.56214	53.1667	4.218		1190305	29.7157	8.64518	64.682	5.73923	81.4809	6.46214		1190305	0.871992	0.126359	1.85986	0.262489	0.871059	0.127083		1190305	1.56445	0.128572	7.34492	0.635512	15.4968	1.5606		1190305	0.532297	0.0536861	0.756772	0.0437177	0.35806	0.0505146		1190305	1.40516	0.114257	2.40562	0.0949723	1.47534	0.163907
		1190291	22.5067	0.850175	53.6317	2.33195	62.8983	1.52108		1190291	19.7813	3.11968	80.3762	4.78942	99.6815	2.35655		1190291	1.01714	0.0890103	1.80289	0.143325	1.03574	0.0707026		1190291	1.14283	0.0483741	11.3718	0.478539	17.6639	0.85702		1190291	0.722805	0.0304519	0.376153	0.0315371	0.225847	0.0128178		1190291	2.06282	0.0846213	1.36758	0.0871732	1.0046	0.0486302
		1190246	23.6867	1.78387	52.4933	3.76873	62.1583	11.4259		1190246	10.9784	3.11092	85.738	5.44218	112.514	5.20035		1190246	0.550178	0.0573243	1.37625	0.0932011	1.14243	0.103972		1190246	1.43654	0.132024	7.67589	0.690532	19.9547	0.817997		1190246	0.589858	0.0491351	0.791241	0.0650602	0.530173	0.0979867		1190246	1.92717	0.149481	3.50193	0.350624	1.85324	0.337275
		1190034	23.4967	1.2661	56.5883	2.26244	72.41	3.03882		1190034	23.266	7.87993	99.5185	2.13261	123.096	4.9096		1190034	0.721974	0.0495475	1.84318	0.169861	1.46823	0.124588		1190034	1.45853	0.0885458	10.7282	0.755488	18.9712	1.25568		1190034	0.840657	0.0293344	0.451354	0.0281798	0.383444	0.0452106		1190034	1.92717	0.149481	1.79754	0.0861279	1.48458	0.140132
		1190742	24	1.09987	63.4383	2.02022	75.925	3.03543		1190742	11.0929	2.87418	91.2972	8.79583	101.806	5.8781		1190742	0.833565	0.0478571	1.6946	0.147861	2.15969	0.185798		1190742	1.04833	0.0469002	10.6741	0.796112	20.5007	1.09471		1190742	0.499041	0.0315848	0.467742	0.0365977	0.338114	0.0212028		1190742	1.45974	0.0545004	1.89693	0.108114	1.28778	0.0645212
		1190471	27.89	0.66446	68.9367	0.709576	87.7683	3.04335		1190471	14.5737	4.6382	108.523	4.08137	127.01	8.22953		1190471	1.26486	0.0855399	2.20983	0.117095	1.79148	0.0787622		1190471	1.46356	0.0798144	11.9728	0.580866	23.1783	0.88162		1190471	0.926923	0.0227754	0.506139	0.00973971	0.545417	0.0639911		1190471	3.19135	0.0790835	1.77508	0.047477	1.85714	0.179739
		1190496	18.4583	0.382652	48.3333	2.04815	70.9117	1.82781		1190496	3.19338	0.369457	68.7782	4.18833	109.162	1.93189		1190496	0.347668	0.0103478	1.33657	0.0934099	1.50773	0.0711395		1190496	0.844319	0.0548919	7.01187	0.572315	18.3828	0.746487		1190496	0.502113	0.0236446	0.908999	0.208923	0.728902	0.0687534		1190496	1.73681	0.0623349	4.0151	0.689073	2.70027	0.214056
		1190300	23.1117	0.737018	60.7167	1.68457	72.945	2.4641		1190300	16.9165	3.79508	85.0294	1.95065	110.133	4.3492		1190300	1.06411	0.0956046	2.85386	0.286754	2.45293	0.165918		1190300	1.09515	0.0880944	9.50302	0.910994	19.8071	0.615704		1190300	0.531187	0.0253549	0.381886	0.0326844	0.460695	0.0458305		1190300	1.59229	0.0808748	1.43153	0.159121	1.39312	0.0629069
		1190273	30.88	0.857893	71.3233	1.90274	83.9433	4.03118		1190273	15.7674	2.41026	103.274	3.42493	149.903	8.33251		1190273	1.0025	0.0496697	2.84047	0.178178	1.57714	0.156817		1190273	1.52644	0.0626926	10.934	0.553588	19.7625	0.737658		1190273	0.787828	0.0218101	0.429719	0.0410918	0.295395	0.0215357		1190273	1.66003	0.0438668	1.95843	0.0666771	1.14927	0.0635264
		1190238	31.6	0.883927	76.9317	4.16665	99.2717	6.78175		1190238	6.19094	1.37269	119.802	7.32923	176.432	14.9149		1190238	1.06635	0.10837	3.07572	0.107541	2.48795	0.376717		1190238	1.86029	0.100464	10.4921	0.796461	21.2103	1.04055		1190238	0.929431	0.0619405	0.581778	0.0421043	0.447514	0.05718		1190238	2.06679	0.129233	1.80114	0.0915217	1.50801	0.159536
		1190218	26.4033	0.680537	66.18	1.8407	79.1883	2.12116		1190218	5.20528	0.627824	127.288	4.52234	138.217	8.34799		1190218	0.709203	0.0237375	2.28084	0.0744772	2.24018	0.078353		1190218	1.49345	0.0522691	9.71344	0.238486	17.1984	0.49682		1190218	0.550394	0.0162121	0.420055	0.0387713	0.496979	0.0355896		1190218	1.51874	0.0386603	1.95785	0.0615371	1.36667	0.064648
		1190722	20.2533	0.482201	52.7033	0.736449	67.085	2.02097		1190722	6.51341	0.772218	69.2708	2.01859	99.5753	2.49757		1190722	0.804109	0.0316445	3.27799	0.373979	2.67959	0.251922		1190722	0.767084	0.0405137	7.8798	0.292919	18.1825	0.743933		1190722	0.584157	0.0229869	0.595086	0.0290174	0.452368	0.0341972		1190722	1.77069	0.110893	2.48152	0.159787	1.69522	0.116406
		1190281	13.7567	0.427463	52.5133	1.99691	66.51	2.92965		1190281	0.742772	0.085834	100.06	4.23877	118.299	7.08849		1190281	0.236309	0.0163	2.55836	0.104576	1.79648	0.118305		1190281	0.710175	0.0379138	6.45398	0.14447	14.179	0.552309		1190281	0.315173	0.0106746	0.643222	0.0317891	0.440611	0.0354399		1190281	1.03455	0.0256021	1.89822	0.0630585	1.88412	0.113299
		1190685	22.1167	0.247409	48.8483	2.60165	56.6283	1.78269		1190685	13.2598	2.68402	92.2671	4.26932	118.293	4.14417		1190685	0.876966	0.0497741	2.04727	0.0845838	1.71421	0.0970016		1190685	1.29282	0.0653782	8.07876	0.295162	14.2292	1.01933		1190685	0.481872	0.0233669	0.220463	0.0132709	0.195921	0.026542		1190685	1.29301	0.0518765	1.03065	0.0541013	0.582883	0.0716704
		1190629	26.515	0.744454	70.9383	2.03124	90.9433	2.1644		1190629	18.6745	5.26981	98.074	4.58166	122.361	5.54893		1190629	1.34882	0.152635	2.91489	0.291096	2.5203	0.245988		1190629	1.26618	0.0781575	11.2695	0.478119	27.0223	1.5268		1190629	0.777431	0.0319105	0.660686	0.033827	0.709924	0.0504279		1190629	2.42592	0.0788528	2.65934	0.154519	2.56597	0.143625
		1190605	24.3933	0.676755	59.9783	2.32567	67.5333	2.2522		1190605	13.9468	3.33507	97.5477	4.39581	131.297	6.93883		1190605	1.00159	0.0625538	1.59344	0.103086	1.22167	0.164319		1190605	1.38003	0.0886584	10.637	0.487453	17.4251	0.640241		1190605	0.558102	0.0310345	0.33537	0.0326145	0.242681	0.0237224		1190605	1.28529	0.0555023	1.60339	0.129807	0.985952	0.0289838
		1190444	21.9833	1.00756	55.605	3.24003	73.0567	3.42698		1190444	11.0642	2.1754	99.711	4.13963	148.915	8.73289		1190444	0.723159	0.0715794	1.68049	0.127306	1.59868	0.215228		1190444	1.46648	0.145061	9.05335	0.709004	17.5239	0.903761		1190444	0.590798	0.0663498	0.232382	0.014386	0.348695	0.0222112		1190444	1.30632	0.112226	1.29741	0.0948491	1.22414	0.052597
		1190007	18.77	0.416453	57.0417	1.4933	75.7217	2.49656		1190007	3.83534	0.225222	99.2551	4.89166	109.919	5.25147		1190007	0.414347	0.0437028	2.16432	0.068819	1.66771	0.141464		1190007	1.23015	0.0590046	7.06577	0.208057	17.458	1.10508		1190007	0.413651	0.0145198	1.23034	0.179399	0.884984	0.119411		1190007	1.48067	0.174652	4.86211	0.79035	3.19679	0.370803
		1190433	20.2183	0.5329	50.0483	1.69732	65.7133	3.31402		1190433	5.09056	0.85933	80.9499	3.42761	98.357	4.48338		1190433	0.597812	0.036169	1.66495	0.099831	1.24162	0.130926		1190433	1.23019	0.0466391	6.21144	0.312085	17.9962	1.61226		1190433	0.670799	0.0207347	1.51539	0.14563	1.11766	0.0846683		1190433	3.22712	0.0851534	5.58391	0.381741	2.90844	0.136379
		1190023	20.4767	0.304354	51.495	1.29025	63.2783	3.25987		1190023	3.32857	0.452982	87.1694	5.97934	109.292	7.41989		1190023	0.916969	0.109338	1.6194	0.13516	1.86084	0.192162		1190023	1.14623	0.055617	7.90052	0.170618	15.8433	0.69343		1190023	0.688545	0.0150268	0.474687	0.0247815	0.468028	0.0427788		1190023	2.71847	0.0342439	2.01804	0.0732463	1.82058	0.0847602
											Per g fresh weight								Per g fresh weight								Per g fresh weight								Per g fresh weight								Per g fresh weight
											AGPase								Starch Synthase								Starch								Glucose								Fructose
											10DAA		20DAA		30DAA				10DAA		20DAA		30DAA				10DAA		20DAA		30DAA				10DAA		20DAA		30DAA				10DAA		20DAA		30DAA
										Genotype	AGPase activity (nmol/min/g fwt)	SE	AGPase activity (nmol/min/g fwt)	SE	AGPase activity (nmol/min/g fwt)	SE		Genotype	Starch Synthase Activity (nmol/min/g fwt)	SE	Starch Synthase Activity (nmol/min/g fwt)	SE	Starch Synthase Activity (nmol/min/g fwt)	SE		Genotype	Starch (% of f wt)	SE	Starch (% of f wt)	SE	Starch (% of f wt)	SE		Genotype	Glucose (µmol/g fwt)	SE	Glucose (µmol/g fwt)	SE	Glucose (µmol/g fwt)	SE		Genotype	Fructose (µmol/g fwt)	SE	Fructose (µmol/g fwt)	SE	Fructose (µmol/g fwt)	SE
										Crusoe	393.305	33.1115	1501.66	24.8494	1329.84	36.6228		Crusoe	34.2293	0.838198	24.838	0.442178	21.6912	1.06824		Crusoe	5.18737	0.162765	13.5567	0.356668	22.3984	0.873048		Crusoe	28.1476	0.742549	11.4126	0.50222	5.93405	0.3272		Crusoe	76.1618	1.69054	43.1087	1.05619	24.0032	2.87595
										Gallant	915.173	90.5906	1483.38	46.4585	1329.27	15.9346		Gallant	44.128	1.44664	30.4127	2.76733	24.8129	1.72681		Gallant	4.30481	0.180132	14.2714	0.945427	22.7424	0.512076		Gallant	23.9789	1.09698	6.25414	0.361732	3.15697	0.13781		Gallant	46.4199	0.758386	25.1344	1.4867	12.1033	0.536137
										Solstice	377.796	50.2859	1500.46	38.6408	1362	35.5537		Solstice	36.9041	0.580973	32.7592	1.74575	23.9776	2.27761		Solstice	4.29393	0.757604	12.0331	0.698013	23.6228	0.215657		Solstice	28.2247	1.3312	10.6162	0.678476	4.56133	0.27416		Solstice	53.8411	2.4563	36.3736	1.89015	16.0242	TRUE
										Panorama	292.963	37.5197	1259.63	116.376	1389.37	21.7433		Panorama	36.0886	2.00439	37.6724	3.47381	25.0431	1.78901		Panorama	4.22743	0.247174	12.3542	0.368092	23.6243	0.380799		Panorama	34.2628	1.0508	16.4251	1.10512	7.23253	0.335957		Panorama	93.3671	4.67402	67.9453	4.63593	27.4577	1.43906
										Skyfall	424.635	115.876	1184.31	51.0124	1375.67	46.8782		Skyfall	43.2149	1.87143	37.3852	2.623	32.9014	2.11868		Skyfall	3.95826	0.209242	13.9072	0.802793	22.1743	0.939492		Skyfall	23.912	1.51944	9.19577	1.78123	4.18064	0.310028		Skyfall	48.1722	2.71131	29.4208	2.71269	15.3324	1.09784
										Cubanita	440.114	110.042	1357.08	47.5863	1343.86	21.959		Cubanita	38.2418	2.15394	39.3	4.37463	28.2554	2.98625		Cubanita	4.92549	0.233696	13.1297	0.165624	23.4662	0.420252		Cubanita	30.6011	1.21728	16.0935	0.923821	9.90201	0.937236		Cubanita	100.574	3.65948	64.516	2.80886	37.7983	3.49223
										Invicta	322.775	41.5221	1401.01	45.4867	1310.37	37.6042		Invicta	44.0047	2.45028	35.1936	0.944883	25.4021	0.783806		Invicta	5.41858	0.123993	12.3193	0.305683	22.3041	0.418779		Invicta	32.2839	3.41823	22.9325	0.471774	7.50273	0.564475		Invicta	94.6722	9.20742	95.921	1.26489	40.2113	3.04855
										Scout	203.807	16.2981	1462.01	52.9727	1431.84	35.2193		Scout	40.8257	1.39041	40.8629	1.9373	25.4021	0.783806		Scout	5.27197	0.144488	12.456	0.563718	23.1789	1.06218		Scout	22.689	0.977993	9.41202	0.352478	3.44916	0.142853		Scout	47.338	1.66005	33.0746	1.60044	12.9137	0.6403
										Weaver	360.528	43.9905	1488.9	38.1764	1311.49	28.9212		Weaver	51.0304	2.05734	31.4011	0.578701	22.7704	2.22923		Weaver	4.57894	0.0709514	14.7558	0.459514	22.8339	2.1568		Weaver	31.0169	0.811412	12.9146	0.374591	3.84659	0.278936		Weaver	77.549	0.883953	47.9118	1.06337	17.5183	0.684556
										Santiago	295.578	21.9964	1421.36	52.7154	1365.88	38.3121		Santiago	41.2842	0.76398	32.8519	1.15971	21.089	3.31789		Santiago	4.25753	0.566651	13.0434	0.431758	22.2194	1.29477		Santiago	31.3203	1.03106	15.6025	1.57021	3.85768	0.294453		Santiago	84.0072	1.93196	62.4553	4.32362	20.2021	0.786192
										JB-Diego	326.096	59.9466	1508.73	41.6698	1563.09	67.4329		JB-Diego	40.6889	1.6892	29.5487	1.37091	34.5919	0.886241		JB-Diego	4.57315	0.216136	11.6095	0.557325	21.4747	0.408296		JB-Diego	25.3581	1.18537	9.73502	1.01138	3.94388	0.552447		JB-Diego	51.8558	2.1503	34.6248	2.46702	14.3746	0.816642
										Cougar	1051.71	186.705	1487.16	59.8671	1528.79	18.3356		Cougar	44.9681	4.64362	44.8162	3.68135	25.2242	1.68622		Cougar	5.83507	0.212815	15.0472	1.23437	24.8082	0.706433		Cougar	41.1941	1.14127	8.07754	0.33643	3.50009	0.130452		Cougar	111.563	3.03598	39.7019	0.675646	24.7665	0.380683
										Myriad	176.731	38.8265	1798.42	54.962	1364.5	59.6624		Myriad	29.2694	2.10843	43.1388	0.971948	31.5062	2.15163		Myriad	5.43694	0.309956	12.4395	1.12402	23.2166	0.357616		Myriad	20.5964	0.966214	14.7129	1.70804	2.71859	0.208655		Myriad	39.3651	1.72643	55.0495	2.68906	14.8885	0.438588
										Relay	143.059	26.8036	1598.38	96.3108	1387.31	78.4968		Relay	30.27	1.18693	47.5679	3.39251	39.3565	0.679034		Relay	5.30834	0.133139	11.921	0.405392	22.9158	0.509068		Relay	19.1521	0.820736	14.2553	0.166119	3.60495	0.184981		Relay	35.737	1.22572	42.7074	1.51435	14.6995	0.291551
										KWS Kielder	151.421	15.9163	1712.07	38.804	1396.57	49.1854		KWS Kielder	28.355	0.754015	30.5587	2.75474	17.9312	1.13537		KWS Kielder	5.75099	0.300756	16.9135	0.830713	25.9118	0.910851		KWS Kielder	26.4568	0.900889	10.3202	0.493367	4.89216	0.298975		KWS Kielder	78.6808	3.02052	58.4243	1.67494	28.7058	1.48885
										Dickens	903.04	176.67	1199.53	42.0437	1351.65	32.8983		Dickens	48.4839	2.19122	25.6097	2.51854	16.631	2.24281		Dickens	4.59021	0.145605	13.1516	0.268383	26.6336	1.19593		Dickens	32.955	0.770596	14.4808	0.33948	5.83457	0.384554		Dickens	93.767	2.73471	61.3511	1.97291	24.5264	1.28724
										Ice-breaker	81.7692	1.58965	1457.59	46.4762	1464.93	39.0359		Ice-breaker	29.3624	1.31371	35.2466	1.74101	25.5063	0.370952		Ice-breaker	5.60904	0.321879	11.7668	0.253374	23.2977	0.322023		Ice-breaker	18.4811	0.790196	14.8952	0.377779	2.65816	0.273207		Ice-breaker	34.9995	1.53336	52.3778	1.58252	14.0082	1.45
										RW41079	1361.33	29.2264	1320.9	35.623	1551.74	91.0868		RW41079	39.3237	1.34379	27.561	3.29785	24.4868	1.44283		RW41079	6.52323	0.327006	15.8492	0.494096	24.5894	0.767821		RW41079	19.6178	1.13981	7.43859	0.231483	2.7054	0.343623		RW41079	34.9623	1.51887	39.0556	0.626428	12.6043	0.461599
										Sterling	489.112	70.8635	1401.54	41.1376	1498.1	92.6624		Sterling	37.1754	2.17286	42.1009	1.64779	18.3747	0.798766		Sterling	5.23026	0.123002	15.0014	0.550142	21.5349	1.35622		Sterling	26.0541	0.852517	7.75189	0.893614	3.79101	0.203499		Sterling	66.7221	1.06476	29.7161	3.29168	13.9314	0.428304
										Stigg	611.116	112.107	1372.68	36.2725	1286.49	48.6823		Stigg	49.061	3.07723	30.2952	1.09553	26.9031	2.063		Stigg	4.80221	0.181689	13.9005	0.317812	22.8413	0.621921		Stigg	34.636	1.06916	18.5319	1.44733	6.09546	0.331265		Stigg	104.735	2.12894	73.3607	5.35988	27.9693	0.820788
										Oakley	284.941	43.7148	1370.04	35.2734	1492.74	71.5412		Oakley	34.5498	1.14212	42.1915	4.45186	31.0627	2.63812		Oakley	4.54339	0.0948937	11.1115	0.636478	22.4917	0.877826		Oakley	22.7923	1.18309	13.0485	1.4415	3.15694	0.140764		Oakley	38.9137	2.69079	53.2504	3.81896	16.9113	0.632682
										1190081	441.86	44.3431	1902.83	114.147	1713.04	75.4185		1190081	31.9848	1.39983	30.3812	1.89305	17.3072	1.24272		1190081	5.99084	0.091928	20.0208	1.00968	27.0764	0.822969		1190081	22.8671	0.636099	6.36357	0.287035	4.41722	0.348899		1190081	53.8041	1.13739	23.4939	1.43491	13.3377	0.582942
										1190216	1050.65	80.8691	1866.68	39.7375	1453.57	27.8803		1190216	37.188	1.23417	40.0505	1.38378	29.7213	0.439652		1190216	6.16535	0.257048	16.6439	1.03218	27.5092	2.13234		1190216	18.8779	0.32768	7.07026	0.553035	4.55523	0.906256		1190216	55.1831	0.772625	23.7438	1.00402	14.076	1.15771
										1190308	261.671	44.9759	1534.41	53.9116	1510.67	52.3162		1190308	34.0578	2.55052	28.5981	2.95584	25.4791	1.3961		1190308	5.95829	0.114851	15.9912	0.622273	24.7894	0.688455		1190308	23.4511	0.442796	9.58152	0.643579	5.12699	0.361417		1190308	65.1161	1.33428	26.4624	1.43733	14.5393	1.04135
										1190299	456.67	97.0457	1978.23	118.605	1774.5	69.9928		1190299	47.5412	3.07902	40.4469	1.6709	17.4898	1.12358		1190299	5.86271	0.219538	15.6021	0.42404	24.3197	0.622867		1190299	25.2818	0.562656	6.54213	0.808857	3.93275	0.252821		1190299	72.119	6.29094	23.1732	3.26051	19.3318	1.40243
										1190546	757.707	123.697	1739.28	72.3039	1474.48	34.8069		1190546	45.8249	0.87676	36.2938	1.66461	31.5092	2.1271		1190546	6.01714	0.219648	19.3429	2.65122	24.9425	1.50343		1190546	23.182	0.851832	8.73759	0.493457	6.43793	0.352193		1190546	73.9853	3.73968	34.0882	2.31694	19.1957	1.39832
										1190560	139.333	27.358	1795.9	76.2277	1689.84	40.8385		1190560	25.7147	2.32454	41.5904	3.01095	21.4169	0.845167		1190560	4.41323	0.144847	15.3641	0.759537	21.8725	0.877599		1190560	33.9863	2.23203	8.15524	0.877608	6.31479	0.524409		1190560	123.133	8.53928	36.052	1.91075	18.9586	2.19103
										1190562	103.634	11.0095	2019.62	85.2438	1548.13	49.7643		1190562	16.2714	0.86815	34.1878	1.42207	19.3217	1.22461		1190562	4.80775	0.247351	11.8567	0.650395	27.0266	0.835007		1190562	20.8108	0.756512	14.7134	0.57434	7.10372	0.713546		1190562	72.7808	3.75335	65.6571	3.67482	26.3067	0.96385
										1190698	69.5574	6.76181	1839.54	75.4981	1886.42	59.2649		1190698	26.3945	2.50234	33.5733	2.46027	22.4907	1.17439		1190698	5.05961	0.212646	14.8298	0.470297	25.4803	0.521856		1190698	26.6398	0.966979	8.96571	0.306221	3.93392	0.878759		1190698	78.4502	2.41178	34.8106	1.03027	16.1593	1.91195
										1190694	365.625	80.7269	1813.33	104.333	1440.58	24.932		1190694	44.3854	2.46432	42.7958	2.60232	38.2859	2.15258		1190694	6.73864	0.16204	13.5413	0.226726	24.6719	0.678455		1190694	23.6659	2.14356	9.14279	0.391897	7.70245	0.682973		1190694	70.6452	7.3408	33.8271	1.51946	19.0554	0.603682
										1190732	685.222	127.41	1356.36	88.4122	1368.2	50.7977		1190732	41.133	2.09322	32.6812	0.817609	31.0286	2.34083		1190732	5.2101	0.546381	13.8412	0.665936	24.5302	0.86053		1190732	28.9026	1.55889	6.79052	0.36382	7.68097	0.378913		1190732	79.7069	1.23449	37.168	2.53042	21.9433	1.72506
										1190004	242.087	36.0165	2134.91	75.0523	1632.78	45.8319		1190004	30.8043	1.65306	54.9563	2.31006	38.296	1.87565		1190004	4.86134	0.208926	14.8187	0.309002	25.0298	0.246675		1190004	13.8054	0.660594	9.22731	0.533516	3.55903	0.55047		1190004	28.6447	0.912838	29.9639	1.47126	10.6627	0.68429
										1190700	327.471	62.7836	1880.4	89.9916	1749.33	84.0001		1190700	23.7175	1.39747	24.1997	2.09681	17.3236	1.23754		1190700	6.35535	0.229559	15.67	1.04265	27.3131	0.803117		1190700	22.1196	0.5789	15.9597	0.873393	8.37046	0.344746		1190700	89.7902	3.77625	63.8723	2.84568	28.7271	0.361085
										1190580	667.698	127.336	1661.83	57.7614	1453.12	100.748		1190580	22.798	1.49163	30.5587	2.75474	16.1701	2.0397		1190580	5.98521	0.730292	17.2121	0.849893	25.515	2.00745		1190580	22.966	0.642661	10.7831	0.63004	4.62909	0.401474		1190580	79.3957	4.45444	39.6876	2.63477	17.4364	0.704559
										1190223	163.353	32.4436	2029.29	74.2316	1816.41	3.15807		1190223	28.3249	1.18917	44.222	1.88165	24.4388	1.07389		1190223	5.38781	0.139267	13.5658	0.958801	24.8541	1.09403		1190223	20.947	0.318224	8.55839	0.949747	4.6331	0.518676		1190223	56.961	2.39503	34.778	6.54893	12.9847	2.23331
										1190568	320.094	75.4594	1773.13	50.5955	1739.72	36.3327		1190568	41.515	2.3305	40.5037	3.90984	21.8892	2.82092		1190568	5.48147	0.232602	17.3697	0.874972	26.112	1.4846		1190568	34.7284	0.543606	7.00246	0.25185	8.77349	1.39984		1190568	136.211	3.63941	30.4029	3.26514	24.6596	1.14633
										1190566	272.979	32.7478	1742.13	49.5956	1685.17	73.7184		1190566	39.3874	2.29494	50.8021	1.91993	22.5157	0.911792		1190566	5.17039	0.158595	15.7878	0.259788	28.1768	1.30021		1190566	34.3964	0.614541	8.31085	0.357412	8.32421	0.410635		1190566	140.854	2.45941	34.2912	3.79191	30.7875	1.15964
										1190305	1026.79	257.612	1406.27	96.199	1535.44	38.0281		1190305	32.6652	2.56037	30.5587	2.75474	16.1376	1.61964		1190305	6.62108	0.17283	15.9694	1.10494	29.0459	1.4296		1190305	22.4077	0.885229	16.5205	0.783076	6.6261	0.484916		1190305	59.6041	2.03154	52.5911	1.73457	27.5169	1.21747
										1190291	805.037	91.1641	1494.6	30.3784	1588.07	44.5494		1190291	42.1777	3.02822	33.5175	2.0568	16.4673	1.08694		1190291	5.07789	0.0895341	21.2543	0.646495	28.0672	1.10691		1190291	32.1338	0.782349	6.99988	0.454478	3.58278	0.14937		1190291	91.7015	2.03564	25.6193	1.57839	15.9522	0.608816
										1190246	429.524	94.7854	1657.66	106.356	1507.33	77.1572		1190246	22.407	1.41014	26.7361	2.29959	15.5549	1.9044		1190246	6.07031	0.274932	14.6636	0.905682	26.7225	1.27475		1190246	24.8529	0.892009	15.0845	0.679985	8.95795	0.681517		1190246	81.6379	4.54214	66.347	3.55659	31.7178	2.47866
										1190034	822.469	210.358	1771.17	74.5259	1706.15	60.9657		1190034	27.6513	1.15697	32.3692	2.23155	20.3913	1.79841		1190034	6.22755	0.278536	18.947	1.01475	26.0852	0.605516		1190034	36.0989	1.46798	7.98392	0.401874	5.26481	0.542198		1190034	113.26	6.24176	31.8798	1.44769	20.4455	1.70221
										1190742	430.548	89.7677	1428.03	110.127	1343.72	65.5101		1190742	33.8041	0.584096	26.5415	1.85094	28.4429	2.179		1190742	4.42431	0.330388	16.81	1.05856	27.2799	2.00501		1190742	20.7794	0.884715	7.32608	0.375647	4.49092	0.346271		1190742	60.9608	0.944421	29.8262	1.11974	17.1376	1.15776
										1190471	478.098	140.045	1573.19	50.4116	1443.16	68.149		1190471	43.0236	1.88396	32.0799	1.80279	20.4304	0.653481		1190471	5.23094	0.178663	17.3681	0.821018	26.5048	1.09769		1190471	33.2632	0.620878	7.35031	0.197666	6.15151	0.562789		1190471	114.655	3.33561	25.7549	0.683948	20.9851	1.4409
										1190496	163.833	15.8233	1420.2	46.1388	1544.83	50.6283		1190496	17.9877	0.417871	27.7244	1.75043	21.4119	1.41561		1190496	4.58971	0.319405	14.4927	0.87475	25.9357	0.924026		1190496	27.1299	0.77162	18.9356	4.41906	10.3288	1.0291		1190496	93.9629	1.83768	83.5164	14.4489	38.1968	3.12467
										1190300	680.48	129.956	1401.57	13.1875	1509.45	24.2694		1190300	43.8682	2.53521	46.9432	4.6057	33.9315	2.80071		1190300	4.72686	0.315044	15.8023	1.65989	27.2633	1.01244		1190300	22.9572	0.595766	6.31169	0.559276	6.27181	0.479479		1190300	68.9046	2.59576	23.6104	2.63522	19.1978	1.0268
										1190273	504.65	70.6093	1447.3	23.6829	1785.56	53.0859		1190273	32.3536	1.29955	39.7758	2.1011	18.6338	1.29775		1190273	4.94207	0.138454	15.4185	0.986654	23.7107	1.07713		1190273	25.5296	0.426317	6.00435	0.497682	3.50693	0.150925		1190273	53.7921	0.720478	27.503	0.882565	13.6818	0.275663
										1190238	196.043	39.1142	1566.52	90.5131	1765.53	48.9641		1190238	34.2198	2.94005	40.3673	1.91271	24.2559	2.63872		1190238	5.8673	0.16033	13.6475	0.723743	21.5789	0.787012		1190238	29.295	1.37594	7.65348	0.636285	4.40724	0.353982		1190238	65.2241	3.08403	23.7011	1.58591	15.0134	0.904867
										1190218	195.215	22.8939	1925.45	55.383	1741.58	74.0944		1190218	26.6412	0.748343	34.5271	1.07328	28.2846	0.612441		1190218	5.66262	0.177467	14.6872	0.138526	21.7252	0.341877		1190218	20.8418	0.252993	6.39401	0.619673	6.2889	0.469144		1190218	57.5465	0.75221	29.6324	0.848168	17.2239	0.434836
										1190722	317.285	27.8691	1314.41	34.3874	1487.03	31.3998		1190722	39.6698	0.82162	62.0611	6.79169	39.8527	3.54204		1190722	3.77983	0.148131	14.9739	0.641175	27.0979	0.714526		1190722	28.8217	0.691443	11.3062	0.593044	6.73307	0.445427		1190722	87.2885	4.33795	47.1575	3.2097	25.3502	1.89751
										1190281	53.0881	4.74209	1909.19	64.6626	1782.54	83.692		1190281	16.9129	0.695784	48.8295	1.58083	26.9123	0.779894		1190281	5.15549	0.183692	12.3642	0.481267	21.3925	0.692332		1190281	22.9304	0.521147	12.3638	0.825471	6.59739	0.378412		1190281	75.422	2.16925	36.2303	0.865403	28.2791	0.975499
										1190685	604.78	115.828	1897.55	60.6956	2090.92	53.741		1190685	40.5524	1.94834	42.1134	1.1106	30.167	0.840318		1190685	5.83365	0.234255	16.6445	0.521907	25.0357	1.3672		1190685	21.7686	0.947007	4.50644	0.0801097	3.41568	0.406117		1190685	58.4114	1.96793	21.1809	0.856468	10.168	1.05531
										1190629	643.166	162.877	1380.6	39.2979	1345.29	49.904		1190629	47.5733	3.8588	41.2926	4.56571	27.7412	2.62193		1190629	4.76376	0.229051	15.8708	0.411582	29.6949	1.43753		1190629	29.3705	1.17309	9.40165	0.691356	7.7885	0.481774		1190629	91.7332	3.31715	37.8697	3.0351	28.1637	1.26481
										1190605	545.173	111.442	1627.31	39.8982	1940.54	52.7643		1190605	40.5616	1.78546	26.6466	1.71751	17.8563	1.81431		1190605	5.64329	0.274187	17.7267	0.377673	25.8081	0.475373		1190605	22.8441	0.957651	5.56991	0.460936	3.57551	0.303762		1190605	52.6446	1.45283	26.6084	1.60802	14.6775	0.644312
										1190444	504.275	97.7985	1803.21	46.1757	2037.62	68.8826		1190444	33.0123	3.20923	30.5133	2.30847	21.5228	1.95827		1190444	6.60078	0.371721	16.2051	0.486039	24.0505	0.986187		1190444	26.5976	1.9597	4.20557	0.223863	4.77918	0.241758		1190444	59.0083	2.70176	23.4576	1.47349	16.9583	1.17884
										1190007	191.109	9.3274	1739.47	72.6437	1448.52	26.1696		1190007	20.7484	2.27377	38.1146	1.76273	21.8681	1.2662		1190007	6.55656	0.288778	12.4321	0.489581	23.1326	1.49485		1190007	22.0325	0.537512	21.3463	2.77902	11.6759	1.50829		1190007	78.6708	8.33469	84.1853	12.269	42.3182	4.9406
										1190433	237.02	33.2605	1616.05	30.0142	1502.02	49.6063		1190433	28.303	1.71744	33.2761	1.7932	18.7805	1.43554		1190433	6.08219	0.144782	12.4741	0.703399	27.2507	1.51777		1190433	33.2697	1.21667	30.7214	3.49298	16.9793	0.938904		1190433	160.173	5.93191	112.731	9.53599	44.5359	2.22605
										1190023	155.126	20.0483	1686.63	81.8855	1721.77	52.6981		1190023	42.9125	5.01398	31.2932	1.95342	29.0398	1.93902		1190023	5.53467	0.210754	15.3773	0.429767	25.2317	1.17388		1190023	33.3192	0.894918	9.2849	0.634609	7.34822	0.371317		1190023	131.507	1.98897	39.3632	1.95122	28.8289	0.422427
[truncated: 14 more columns]

## Sheet: 2014
		Table S1. Data for genotypes grown in 2014
		ND = not determined
															Per Grain												Per Grain												Per Grain
			Grain Weight												AGPase												Starch Synthase												Starch
			10DAA		20DAA		30DAA		37DAA		44DAA				10DAA		20DAA		30DAA		37DAA		44DAA				10DAA		20DAA		30DAA		37DAA		44DAA				10DAA		20DAA		30DAA		37DAA		44DAA
		Cultivar	Average grain weight per cultivar (mg)	SE	Average grain weight per cultivar (mg)	SE	Average grain weight per cultivar (mg)	SE	Average grain weight per cultivar (mg)	SE	Average grain weight per cultivar (mg)	SE		Cultivar	AGPase activity (nmol/min/grain)	SE	AGPase activity (nmol/min/grain)	SE	AGPase activity (nmol/min/grain)	SE	AGPase activity (nmol/min/grain)	SE	AGPase activity (nmol/min/grain)	SE		Cultivar	Starch Synthase Activity (nmol/min/grain)	SE	Starch Synthase Activity (nmol/min/grain)	SE	Starch Synthase Activity (nmol/min/grain)	SE	Starch Synthase Activity (nmol/min/grain)	SE	Starch Synthase Activity (nmol/min/grain)	SE		Cultivar	Starch (mg/grain)	SE	Starch (mg/grain)	SE	Starch (mg/grain)	SE	Starch (mg/grain)	SE	Starch (mg/grain)	SE
		1190034	22.7333	0.527678	50.9	3.05025	69.5667	2.02693	76.2333	2.56043	91.2833	3.54809		1190034	22.7551	6.4123	105.422	8.17979	134.408	8.03019	140.186	4.64261	172.539	6.21539		1190034	0.678757	0.107733	1.5555	0.0824644	1.29892	0.0969032	1.28394	0.130959	1.88325	0.24626		1190034	1.34852	0.172803	5.86925	0.793304	17.6178	1.07254	24.5759	0.664096	28.004	1.04898
		1190223	19.8167	0.951986	53.3167	0.944605	73.5667	2.50422	84.2	0.757188	86.0833	1.03872		1190223	4.48545	0.974613	126.573	14.7597	142.189	11.1526	185.003	7.63114	167.591	9.92219		1190223	0.559289	0.0594895	1.44609	0.134209	1.42305	0.221824	2.04494	0.353966	1.4953	0.219083		1190223	1.1687	0.0971868	8.8575	0.640512	21.0107	0.781657	24.6389	1.53142	27.5873	2.81285
		1190238	25.6296	0.966623	63.1833	1.75735	87.25	2.59689	98.1333	3.68028	94.4333	3.66093		1190238	4.63783	0.602462	120.011	11.1896	166.065	19.8133	181.726	13.8852	179.045	15.963		1190238	0.546858	0.0563703	2.04692	0.255043	2.23973	0.405715	2.67854	0.403013	1.79272	0.353732		1190238	1.29526	0.0548403	7.90766	1.01942	20.3267	1.53447	26.9734	1.95265	32.0503	1.20396
		1190273	25.6667	0.829726	68.2667	2.34772	78.0167	3.45354	89.1	2.51979	93.8667	5.71155		1190273	3.15882	0.989293	128.757	3.99892	131.21	6.65835	167.578	5.88021	192.985	16.0745		1190273	0.540526	0.0835234	1.31331	0.131255	1.72524	0.362376	2.34843	0.146857	1.90024	0.367678		1190273	1.01546	0.142825	9.51828	0.784878	16.3788	1.68953	28.1917	1.73829	27.5412	2.65962
		1190299	19.4667	0.507061	51.45	2.26167	62.2333	1.29529	69.5	4.37683	68.2	2.40083		1190299	4.42584	2.1494	97.6843	7.63516	109.283	8.84901	143.344	7.77765	89.4743	9.73027		1190299	0.493904	0.0526987	1.41818	0.135972	1.06241	0.156873	1.40687	0.212698	0.893284	0.161041		1190299	1.07141	0.0899554	9.16526	0.607279	18.924	1.174	23.2098	1.809	25.7577	1.0625
		1190305	20.7	0.534166	46.6333	1.29168	63.4167	3.3858	72.4667	1.00355	77.1333	1.90345		1190305	2.70779	0.766415	86.3417	5.43326	115.876	5.74077	139.446	6.15279	147.814	10.1802		1190305	0.422278	0.0465722	1.30366	0.194624	1.28719	0.201462	1.27953	0.132911	1.48293	0.188742		1190305	0.947259	0.0413573	6.33213	0.304908	17.0976	1.16754	21.0347	1.22012	25.5444	1.25554
		1190308	20.8667	1.35786	37.4167	0.577591	46.7333	2.67465	55.7	1.03537	55.4833	0.951986		1190308	8.64956	2.52113	70.1142	2.73675	78.0497	4.64755	99.2708	4.2818	96.5626	4.98161		1190308	0.636383	0.066475	1.17333	0.0805963	0.695444	0.0954682	1.20649	0.10461	0.885492	0.129727		1190308	1.26496	0.105584	7.31439	0.264651	13.3115	0.912672	17.764	0.930772	16.8112	1.39255
		1190433	18.05	0.948244	43.5	3.4138	63.95	2.32404	77.2333	3.43003	83.4667	2.04543		1190433	2.47953	1.01926	72.5084	14.8669	120.685	3.13856	148.463	11.0727	159.714	7.25481		1190433	0.308264	0.0555863	1.35644	0.16834	1.18729	0.138781	1.25791	0.157609	1.47093	0.295022		1190433	1.08094	0.0823773	6.3628	0.960281	14.5623	1.74981	26.1492	2.75858	27.3147	0.966308
		1190444	20.15	0.975278	52.2333	2.02775	72.9333	1.53312	90.1333	4.12672	92.2	2.49453		1190444	5.42899	3.01121	104.089	6.09247	140.361	4.68553	173.19	9.81515	178.209	7.94782		1190444	0.602332	0.0636563	1.55164	0.174727	1.23177	0.204052	1.88364	0.196507	1.59199	0.10802		1190444	1.12807	0.051082	8.01486	1.09139	21.0747	0.64177	26.6198	2.45105	33.4618	1.01482
		1190471	23.8667	0.520043	61.7833	1.40414	80.4333	2.05632	84.5167	2.56767	97.8333	3.77498		1190471	3.82665	1.2093	101.635	6.26013	123.703	7.29732	142.752	6.66002	151.234	24.0156		1190471	0.583809	0.0503868	1.62602	0.158428	1.58601	0.222199	1.71948	0.249488	2.35275	0.433549		1190471	1.07129	0.060606	9.96939	0.451592	19.7251	1.20269	26.7108	1.28139	32.1074	2.3465
		1190546	25.6833	0.934672	60.65	1.12776	63.8833	3.68578	101.9	2.93076	112.2	0.989613		1190546	9.89588	3.05249	125.936	22.6152	132.658	4.70444	211.119	7.52246	200.735	13.7187		1190546	0.643858	0.0704049	1.46087	0.140027	1.65906	0.198193	2.09491	0.256317	2.14497	0.248811		1190546	1.31399	0.141103	7.81808	0.71844	21.277	1.6132	29.9707	2.52778	37.7315	1.05064
		1190580	23.35	1.04459	47.4333	2.51736	63.7333	3.60626	74.3667	6.64212	73.25	4.85556		1190580	14.3532	6.15579	83.9794	8.41938	114.702	10.5983	153.324	15.8928	139.081	11.3614		1190580	0.575249	0.0744665	1.14363	0.268912	0.983289	0.143647	1.42721	0.319841	1.12474	0.158928		1190580	1.334	0.129047	8.59458	0.621854	17.4881	0.861863	20.8577	2.53916	26.0491	1.82561
		1190605	24.8833	0.609599	59.8167	1.36343	86.6	1.36113	93.9833	2.31595	94.4167	4.02388		1190605	14.3273	10.2005	103.886	18.5888	171.16	4.82016	203.287	5.70291	166.825	18.3663		1190605	0.692959	0.110917	2.08832	0.22995	1.81825	0.161763	1.97623	0.332281	1.56488	0.37632		1190605	1.36178	0.0430037	8.23759	0.693577	22.4379	1.64067	30.0743	1.63759	32.1977	2.02025
		1190629	29.0233	2.7074	61.7667	4.21977	110.883	2.59428	115.683	4.15286	105.35	4.32657		1190629	34.3346	13.5918	122.49	11.1933	219.137	15.0326	226.261	14.9811	198.482	17.2141		1190629	0.819334	0.167898	1.54793	0.174081	2.13455	0.278318	1.94477	0.33166	2.2289	0.368887		1190629	2.47039	0.353147	11.4025	1.80777	30.6228	1.69982	34.717	2.1584	37.2742	1.46158
		1190698	19.7833	0.552218	43.9167	1.29651	55.45	2.56888	70.7167	1.57595	71.5	2.33224		1190698	5.20001	1.29487	92.3389	7.96542	102.672	3.11887	127.292	11.5258	111.002	21.8997		1190698	0.416048	0.0611531	1.08895	0.13518	0.765904	0.0611848	0.9604	0.0667654	0.625139	0.0957064		1190698	1.11942	0.0742547	5.82184	0.475227	14.7242	0.588189	21.3859	0.71579	24.0246	0.832525
		1190700	18.3667	0.802773	42.6167	0.492217	58.1333	1.96955	61.4167	1.52084	67.9667	1.07383		1190700	13.4222	5.4786	86.1694	7.07856	131.944	10.3158	135.369	7.79674	144.93	8.052		1190700	0.450519	0.113618	1.07625	0.0936228	0.900675	0.102629	1.41927	0.284226	0.886074	0.159265		1190700	1.27347	0.0896767	6.68929	0.241644	13.9188	1.11209	18.3734	1.42389	23.5735	1.075
		1190732	26.6167	2.08173	66.1667	2.67303	87.4667	4.99224	92.7167	2.24654	101.2	5.25649		1190732	8.67354	3.50021	135.998	17.325	135.993	15.4386	190.528	10.4188	176.498	10.6459		1190732	0.611948	0.0702165	1.94454	0.202365	1.56751	0.164169	1.58912	0.279054	2.14881	0.302242		1190732	1.37005	0.212195	7.91768	1.28971	17.893	2.34384	25.0154	1.64103	31.2913	2.35917
		1190742	28.3	1.07393	68.2	1.35105	88.15	1.83916	99.0833	2.53843	99.6833	4.19209		1190742	8.5292	2.9068	152.254	10.3927	167.521	4.83874	194.828	10.4781	160.296	5.63907		1190742	0.660517	0.119352	1.61259	0.254096	1.64369	0.203778	1.81083	0.303646	1.36676	0.257407		1190742	1.2456	0.198816	9.70135	0.500186	22.9523	0.980647	27.7687	1.47176	34.0251	1.60894
		Cubanita	36.5	1.55392	74.1667	2.7472	92.4667	2.61899	103.067	3.65401	97.4333	2.70846		Cubanita	30.9386	8.12595	136.933	6.19139	159.663	9.51944	212.404	13.4583	113.715	20.0994		Cubanita	1.02576	0.121814	1.50772	0.190431	1.96129	0.257592	2.54447	0.235906	1.47159	0.320856		Cubanita	2.25186	0.235896	10.7544	0.567257	23.1376	1.40163	31.8833	2.52099	36.0659	2.70295
		Invicta	30.1333	1.78338	65.8333	2.48283	78.5167	2.10038	90.2833	3.24391	90.5	5.21165		Invicta	11.2745	4.04417	93.2134	5.96498	142.029	13.9868	187.307	22.758	133.482	6.75039		Invicta	0.730667	0.0886457	1.54537	0.124115	1.40465	0.156313	1.98599	0.477029	1.05886	0.218237		Invicta	2.00845	0.124241	7.47232	1.26054	17.9376	2.22795	29.5185	1.20069	34.3481	2.53235
		Relay	24.2667	1.00189	58.75	3.9291	78.65	1.13071	94.0333	3.26514	95.5833	2.58424		Relay	3.21676	0.980037	97.162	7.82429	153.712	12.9234	189.078	10.2233	161.432	19.1027		Relay	0.520469	0.0785841	1.59251	0.27602	1.87734	0.198552	2.23035	0.241126	1.29993	0.137248		Relay	1.32521	0.120452	5.62429	1.1891	15.0921	1.08513	27.9656	1.48393	32.1997	1.93878
															Per g fresh weight												Per g fresh weight												Per g fresh weight
															AGPase												Starch Synthase												Starch
															10DAA		20DAA		30DAA		37DAA		44DAA				10DAA		20DAA		30DAA		37DAA		44DAA				10DAA		20DAA		30DAA		37DAA		44DAA
														Cultivar	AGPase activity (nmol/min/g fwt)	SE	AGPase activity (nmol/min/g fwt)	SE	AGPase activity (nmol/min/g fwt)	SE	AGPase activity (nmol/min/g fwt)	SE	AGPase activity (nmol/min/g fwt)	SE		Cultivar	Starch Synthase Activity (nmol/min/g fwt)	SE	Starch Synthase Activity (nmol/min/g fwt)	SE	Starch Synthase Activity (nmol/min/g fwt)	SE	Starch Synthase Activity (nmol/min/g fwt)	SE	Starch Synthase Activity (nmol/min/g fwt)	SE		Cultivar	Starch (% of f wt)	SE	Starch (% of f wt)	SE	Starch (% of f wt)	SE	Starch (% of f wt)	SE	Starch (% of f wt)	SE
														1190034	984.697	275.647	2078.55	127.336	1930.79	97.9557	1844.8	64.4803	1900.35	81.8543		1190034	29.4071	4.13633	31.1998	2.79054	18.7121	1.45659	16.8906	1.64422	20.6871	2.67335		1190034	5.80436	0.665703	11.5076	1.46956	25.3077	1.28479	32.3728	1.16649	30.8005	1.11963
														1190223	232.778	54.2982	2362.85	247.908	1923.13	112.426	2195.09	75.5143	1943.5	101.838		1190223	28.4213	2.83422	27.2505	2.75212	19.1007	2.55758	24.1483	4.00897	17.282	2.34405		1190223	5.59716	0.392462	16.7351	1.44858	28.5955	0.830373	29.2356	1.69321	31.929	2.96625
														1190238	178.825	20.9929	1896.11	163.326	1883.71	182.208	1838.38	82.811	1881.89	95.3887		1190238	21.0779	1.44071	32.5258	4.1352	25.3247	4.17405	27.0057	3.47014	18.9222	3.79304		1190238	5.13629	0.187105	12.5452	1.56443	23.2433	1.43079	27.7426	2.28099	34.0191	1.08043
														1190273	119.5	34.5442	1893.53	68.6117	1688.44	76.7534	1885.44	71.1438	2042.54	80.2871		1190273	20.9286	3.00092	19.4572	2.22484	21.9758	4.23064	26.3607	1.45481	19.8276	3.12365		1190273	3.99571	0.553479	13.9404	1.01557	20.8282	1.69167	31.6211	1.72898	29.4379	2.23037
														1190299	222.244	106.427	1900.16	132.115	1762.11	146.151	2070.57	49.7929	1303.33	113.415		1190299	25.1884	2.34895	27.8774	2.98784	16.8811	2.29404	20.1756	2.59283	13.5019	3.01269		1190299	5.82447	0.21295	17.8226	0.853414	30.4584	1.93287	33.2463	1.06886	37.7475	0.556494
														1190305	127.407	34.3081	1858.65	125.504	1830.81	28.4915	1922.3	72.201	1922.51	143.822		1190305	20.2587	1.87711	27.7917	3.81829	19.8513	2.3141	17.5679	1.60504	19.1886	2.31187		1190305	4.66693	0.165862	13.5721	0.488198	26.9514	1.22777	28.9794	1.44722	33.1927	1.78137
														1190308	442.709	132.777	1879.3	94.2667	1672.75	60.059	1779.08	51.5515	1741.66	89.9118		1190308	31.4918	4.00174	31.3749	2.21321	14.6903	1.37832	21.683	1.92284	15.9352	2.31695		1190308	6.30321	0.208602	19.5352	0.566645	28.4877	1.25613	31.8708	1.48263	30.1934	2.18431
														1190433	131.786	50.1338	1556.75	305.316	1896.45	67.1954	1912.05	71.8526	1911.32	61.0492		1190433	16.8922	2.3564	30.6208	2.56891	18.7507	2.39511	16.2731	1.93557	17.5634	3.48369		1190433	5.96075	0.19856	14.0849	1.47919	22.4798	2.31003	33.6087	2.45509	32.769	1.12775
														1190444	242.873	118.9	1991.3	82.8975	1927	68.0013	1922.41	67.1926	1936.17	83.6356		1190444	30.1628	3.57216	29.5958	2.83753	16.8562	2.69696	21.1001	2.52334	17.287	1.10887		1190444	5.74596	0.391624	15.2508	1.85376	28.8695	0.288779	29.3201	1.75791	36.2916	0.538506
														1190471	161.811	51.8044	1652.18	114.303	1537.73	78.6102	1688.36	58.4016	1557.53	249.125		1190471	24.5754	2.35227	26.4711	2.74421	19.5048	2.36299	20.2218	2.58185	24.3329	4.84928		1190471	4.52445	0.127845	16.1126	0.500585	24.4744	1.22716	31.6084	1.1263	33.1052	2.88913
														1190546	369.13	103.899	2075.16	368.611	2093.12	77.538	2073.42	58.614	1791.19	126.613		1190546	24.7483	1.7835	24.0591	2.21235	26.0115	2.88658	20.3799	2.04651	19.1792	2.34349		1190546	5.26324	0.361145	12.9378	1.26147	33.5802	2.6456	29.2713	1.96345	33.6031	0.675845
														1190580	575.858	223.357	1759.03	121.325	1785.86	80.3988	2058.69	110.525	1904.83	116.159		1190580	24.3599	2.27229	23.5911	4.98823	15.3363	1.86966	18.5252	2.89634	15.3162	1.72891		1190580	5.67721	0.406756	18.2725	1.48385	27.5584	0.872259	27.9181	1.76526	35.5867	0.810062
														1190605	595.666	432.044	1732.18	299.462	1978.41	59.5995	2164.61	47.9687	1757.9	168.116		1190605	28.0321	4.82307	34.8538	3.5823	21.026	1.88212	20.9005	3.26367	16.7279	3.94599		1190605	5.39675	0.148459	13.7881	1.15742	25.8773	1.71343	32.1922	2.14499	34.0195	1.25682
														1190629	1013.6	375.127	2008	189.021	1980.64	143.071	1952.85	95.5211	1886.22	156.452		1190629	26.9959	4.06047	24.9032	1.97434	19.0937	2.25558	16.6866	2.67645	21.5776	3.78753		1190629	8.03751	0.597619	17.9394	1.84572	27.5508	1.11836	30.3051	2.3556	35.4986	1.12516
														1190698	258.484	60.9856	2099.04	156.029	1876.55	121.187	1796.8	145.407	1509.4	293.895		1190698	20.8736	2.76154	24.6553	2.87453	14.0258	1.38519	13.5652	0.810199	8.56365	1.15926		1190698	5.58238	0.208541	13.3418	1.21683	26.6341	0.727759	30.0475	0.416808	33.6472	0.88894
														1190700	693.865	258.408	2026.32	173.588	2266.49	158.318	2200.38	96.9316	2127.79	97.0931		1190700	23.7387	4.88584	25.2027	2.05326	15.5181	1.63182	23.157	4.76801	13.018	2.28491		1190700	6.87794	0.244077	15.7064	0.587355	24.1089	2.09142	30.0446	2.49468	34.7956	1.87051
														1190732	300.305	103.46	2045.53	226.946	1542.03	130.61	2047.81	64.1704	1752.79	94.5513		1190732	23.3761	3.02374	29.4413	2.71651	18.3725	2.43962	17.0436	2.86138	20.9876	2.41106		1190732	4.91208	0.557617	11.7655	1.65816	20.1777	2.27101	27.0458	1.8074	30.823	1.45451
														1190742	288.601	90.291	2236.22	157.031	1901.6	48.5955	1963.23	76.7937	1617.84	69.6172		1190742	22.7569	3.27716	23.5459	3.52266	18.6125	2.30382	18.3015	2.99561	13.6938	2.33577		1190742	4.28122	0.560968	14.2486	0.741027	26.0021	0.749899	28.069	1.44924	34.2612	1.54662
														Cubanita	831.723	198.398	1856	94.2457	1723.7	76.7752	2056.76	81.6397	1160.74	195.887		Cubanita	27.8778	2.52552	20.4557	2.79567	21.1823	2.68117	25.0369	2.78721	15.3783	3.47794		Cubanita	6.23327	0.530272	14.4904	0.49551	25.1065	1.5638	31.1458	2.58019	36.9731	2.4247
														Invicta	351.053	113.106	1412.52	60.097	1796.09	128.851	2071.57	227.512	1479.96	38.9162		Invicta	24.0719	2.14327	23.5835	1.9895	18.0033	2.20631	21.5694	4.70854	11.3697	1.88651		Invicta	6.76713	0.173622	11.173	1.69065	22.6222	2.07475	32.751	0.992322	37.9097	1.77566
														Relay	133.244	40.5338	1665.44	119.434	1956.78	164.935	2019.47	117.545	1679.97	181.987		Relay	21.1292	2.78536	26.4426	3.84184	23.7757	2.32186	23.9326	2.87278	13.5992	1.32857		Relay	5.68965	0.391519	9.15285	1.37052	19.1448	1.21774	29.7917	1.4325	33.8665	2.46087
[truncated: 52 more columns]
