# Supplementary material for: Final grain weight is not limited by the activity of key starch-synthesising enzymes during grain filling in wheat
Source: J Exp Bot. 2018 Aug 25;69(22):5461–75. doi: 10.1093/jxb/ery314 (PMC6255701; doi:10.1093/jxb/ery314)
Supplement: Supplementary Table S2 [file ery314_suppl_supplementary_table_s2.xlsx]

## Sheet:  2014
Table S2. Pearson correlation coefficients (r) for the 2014 harvest.
Values >0.5 that are discussed in the text and plotted in figures are highlighted.
Correlations, n = 21	AvGrainFW10DAA	AvGrainFW20DAA	AvGrainFW30DAA	AvGrainFW37DAA	AvGrainFW44DAA	DWMature	AGPaseGrain10DAA	AGPaseGrain20DAA	AGPaseGrain30DAA	AGPaseGrain37DAA	AGPaseGrain44DAA	AGPaseFW10DAA	AGPaseFW20DAA	AGPaseFW30DAA	AGPaseFW37DAA	AGPaseFW44DAA	StarchSynGrain10DAA	StarchSynGrain20DAA	StarchSynGrain30DAA	StarchSynGrain37DAA	StarchSynGrain44DAA	StarchSynFW10DAA	StarchSynFW20DAA	StarchSynFW30DAA	StarchSynFW37DAA	StarchSynFW44DAA	StarchGrain10DAA	StarchGrain20DAA	StarchGrain30DAA	StarchGrain37DAA	StarchGrain44DAA	StarchGrainMature	%StarchFW10DAA	%StarchFW20DAA	%StarchFW30DAA	%StarchFW37DAA	%StarchFW44DAA	%StarchFWMature	GlucoseGrain10DAA	GlucoseGrain20DAA	GlucoseGrain30DAA	GlucoseGrain37DAA	GlucoseGrain44DAA	GlucoseFW10DAA	GlucoseFW20DAA	GlucoseFW30DAA	GlucoseFW37DAA	GlucoseFW44DAA	FructoseGrain10DAA
AvGrainFW20DAA
AvGrainFW30DAA	0.724811	0.809912
AvGrainFW37DAA	0.737587	0.837783	0.882824
AvGrainFW44DAA	0.621055	0.817042	0.764351	0.91537
DWMature	0.462002	0.74236	0.703968	0.821585	0.91525
AGPaseGrain10DAA	0.593364	0.255472	0.498216	0.395426	0.264488	0.153629
AGPaseGrain20DAA	0.603909	0.814085	0.689402	0.750295	0.751478	0.705778	0.230928
AGPaseGrain30DAA	0.579155	0.63927	0.908303	0.85453	0.714168	0.631937	0.548053	0.601777
AGPaseGrain37DAA	0.705057	0.786143	0.817625	0.942495	0.838588	0.709807	0.421307	0.72362	0.845102
AGPaseGrain44DAA	0.141243	0.394682	0.500213	0.624827	0.752103	0.685422	0.0681118	0.493965	0.583298	0.565515
AGPaseFW10DAA	0.3611	0.0186913	0.285417	0.158957	0.0873762	0.00161708	0.943382	0.0579285	0.398812	0.21235	0.0334636
AGPaseFW20DAA	-0.231966	-0.112806	-0.0397656	0.0182081	0.0524125	0.0789233	0.0359893	0.480673	0.0779666	0.0510139	0.241002	0.0989703
AGPaseFW30DAA	-0.247141	-0.257964	-0.0999995	0.0479257	0.0267526	-0.0341622	0.165292	-0.0695907	0.317228	0.18277	0.289672	0.291033	0.299928
AGPaseFW37DAA	0.0988533	0.115043	0.104565	0.141046	0.0657491	-0.0393745	0.184753	0.161488	0.275247	0.4591	0.059819	0.200854	0.106056	0.462868
AGPaseFW44DAA	-0.476486	-0.357915	-0.137365	-0.144357	-0.0384067	-0.0597706	-0.164191	-0.145727	0.0471008	-0.131431	0.620124	-0.00447072	0.276583	0.418094	0.0469125
StarchSynGrain10DAA	0.851885	0.60594	0.607949	0.586942	0.461356	0.370825	0.78503	0.476205	0.525332	0.59482	0.0459556	0.640454	-0.0810778	-0.142967	0.155603	-0.430692
StarchSynGrain20DAA	0.365396	0.608151	0.651193	0.609182	0.638776	0.683281	0.0285705	0.491405	0.567091	0.562569	0.436249	-0.0636838	-0.0918602	-0.123533	0.0380963	-0.11329	0.273454
StarchSynGrain30DAA	0.682836	0.82674	0.87304	0.895586	0.827208	0.746762	0.30347	0.680475	0.826305	0.819525	0.598102	0.0967429	-0.0841663	-0.00321046	0.0716881	-0.0742662	0.492843	0.714146
StarchSynGrain37DAA	0.646321	0.781088	0.653751	0.75376	0.651845	0.588554	0.157771	0.609754	0.627202	0.741697	0.44392	-0.0325434	-0.123465	0.0253342	0.217195	-0.0899398	0.506199	0.514929	0.845464
StarchSynGrain44DAA	0.344341	0.550812	0.603544	0.637068	0.799641	0.811058	0.202633	0.543217	0.477141	0.497449	0.773604	0.0996776	0.0863967	-0.190635	-0.197641	0.231586	0.290034	0.550984	0.668845	0.422176
StarchSynFW10DAA	0.123987	-0.064747	0.0474967	-0.00177697	-0.0478457	0.0312863	0.47342	0.0269874	0.0677797	0.0549569	-0.111377	0.550803	0.168866	-0.00745546	0.116221	-0.0967992	0.610739	0.0291918	-0.0848845	0.0440917	0.0478061
StarchSynFW20DAA	-0.447165	-0.343872	-0.122868	-0.207614	-0.143964	-0.00812387	-0.216381	-0.282977	-0.0587462	-0.219434	0.0520877	-0.0764097	0.0167446	0.0766681	-0.134674	0.218004	-0.281981	0.520815	-0.0596478	-0.230716	0.0654505	0.152914
StarchSynFW30DAA	0.411939	0.610341	0.440095	0.654009	0.712267	0.625895	-0.0339033	0.491458	0.460135	0.606711	0.588429	-0.167178	-0.0875285	0.125718	0.0698848	0.0377593	0.189986	0.566778	0.812492	0.765652	0.590961	-0.229121	0.0104268
StarchSynFW37DAA	0.252909	0.359612	0.156057	0.172252	0.098177	0.104876	-0.10164	0.208309	0.156804	0.220555	0.0881905	-0.152096	-0.166547	0.026191	0.228736	0.0445063	0.224901	0.175143	0.40371	0.768678	0.0405932	0.133284	-0.148571	0.488413
StarchSynFW44DAA	0.100453	0.257876	0.378413	0.31719	0.486263	0.557918	0.126445	0.277991	0.232704	0.172467	0.605851	0.0911978	0.0645951	-0.293132	-0.312591	0.35546	0.139593	0.393597	0.439418	0.202627	0.907825	0.127446	0.219496	0.403045	0.0291227
StarchGrain10DAA	0.75549	0.453875	0.630938	0.573555	0.364824	0.212727	0.850386	0.266093	0.635301	0.599156	0.0445187	0.683428	-0.194278	0.0600199	0.227346	-0.328502	0.802403	0.151671	0.45409	0.376883	0.152081	0.304326	-0.295268	0.0855961	0.046185	-0.0167111
StarchGrain20DAA	0.542431	0.570785	0.635277	0.540387	0.385241	0.450584	0.421863	0.551962	0.483604	0.500081	0.126793	0.225843	0.0696773	-0.298823	0.0649805	-0.25805	0.571972	0.175382	0.472102	0.452006	0.410977	0.246365	-0.374976	0.116883	0.206273	0.349634	0.457131
StarchGrain30DAA	0.559925	0.566103	0.796996	0.795562	0.643935	0.658222	0.58865	0.615556	0.812206	0.76679	0.411625	0.415864	0.201731	0.0970305	0.167983	-0.150877	0.652507	0.433462	0.666145	0.485126	0.528623	0.341968	-0.115669	0.309439	-0.00157884	0.352244	0.60335	0.743448
StarchGrain37DAA	0.71798	0.81586	0.832016	0.932759	0.85877	0.767442	0.435281	0.627212	0.801017	0.875095	0.519096	0.205225	-0.142025	0.0295936	0.113116	-0.246635	0.605091	0.579786	0.839139	0.704243	0.586234	0.0333379	-0.179078	0.614794	0.164188	0.287816	0.615529	0.555004	0.752495
StarchGrain44DAA	0.693279	0.802622	0.780017	0.933529	0.919579	0.866349	0.370505	0.65489	0.770316	0.896039	0.557474	0.161291	-0.0851116	0.112952	0.194084	-0.23203	0.565644	0.578299	0.788426	0.670886	0.602707	0.0118118	-0.213491	0.611025	0.106881	0.26546	0.539133	0.454324	0.742756	0.901023
StarchGrainMature	0.519741	0.776226	0.714975	0.80033	0.87629	0.971495	0.167245	0.682973	0.586787	0.648261	0.610103	-0.0116803	-0.00791412	-0.17192	-0.16538	-0.120991	0.421316	0.635174	0.751006	0.633501	0.808308	0.0428343	-0.0763858	0.600522	0.188439	0.585939	0.241882	0.533522	0.62862	0.775248	0.83127
%StarchFW10DAA	0.065899	-0.243264	0.0834258	0.00869793	-0.185004	-0.228075	0.619281	-0.311785	0.264447	0.0998371	-0.180222	0.631368	-0.116313	0.391713	0.2685	-0.0407477	0.301871	-0.199507	-0.100508	-0.104622	-0.247134	0.345513	0.0289371	-0.311378	-0.106585	-0.237493	0.68838	0.0497789	0.213251	0.108704	0.0324565	-0.237943
%StarchFW20DAA	-0.274219	-0.432529	-0.215818	-0.339563	-0.490932	-0.343619	0.147472	-0.273565	-0.220821	-0.31476	-0.334599	0.188697	0.158648	-0.112249	-0.0336543	0.074299	0.000881247	-0.456746	-0.392836	-0.311195	-0.182265	0.363178	-0.0462928	-0.523716	-0.0829264	0.0736705	-0.00194268	0.48041	0.147354	-0.307766	-0.402142	-0.28073	0.277261
%StarchFW30DAA	-0.205173	-0.327083	-0.306196	-0.102681	-0.152346	-0.0326557	0.12873	-0.0678536	-0.160881	-0.0445712	-0.14243	0.179896	0.373172	0.259155	0.106251	-0.0728801	0.112687	-0.300085	-0.28492	-0.210484	-0.0909943	0.481546	-0.00138833	-0.146086	-0.202606	-0.0287369	-0.0423276	0.181107	0.325496	-0.108585	-0.0283116	-0.0986049	0.155358	0.535238
%StarchFW37DAA	-0.107905	-0.120903	-0.191163	-0.263981	-0.235137	-0.200893	0.0869833	-0.365114	-0.19905	-0.270536	-0.348256	0.128646	-0.398187	-0.0666432	-0.120289	-0.277997	0.0143748	-0.0746986	-0.201612	-0.19043	-0.177616	0.117335	0.15888	-0.146231	-0.0213845	-0.0822044	0.0759419	0.00538695	-0.170837	0.0975194	-0.18165	-0.121615	0.283771	0.122868	-0.0145204
%StarchFW44DAA	0.270469	0.149947	0.200272	0.225475	0.0188143	0.104408	0.275172	-0.0718978	0.286002	0.311825	-0.314664	0.165549	-0.33598	0.22564	0.365565	-0.489475	0.285444	-0.0178131	0.0749093	0.168653	-0.314483	0.0592288	-0.235261	-0.0981113	0.0251575	-0.448127	0.450063	0.249729	0.364894	0.272216	0.403824	0.09714	0.45034	0.0896146	0.249037	0.076831
%StarchFWMature	0.401006	0.340602	0.208103	0.126444	0.0830069	0.130696	0.157549	0.110979	-0.0427495	-0.0510713	-0.150614	0.0179102	-0.31734	-0.595047	-0.497552	-0.30401	0.392764	-0.012939	0.189638	0.329826	0.191846	0.16546	-0.261614	0.051505	0.363842	0.253653	0.218262	0.465505	0.054718	0.254554	0.0761559	0.356381	-0.0701157	0.184312	-0.233254	0.343524	-0.0412404
GlucoseGrain10DAA	0.776351	0.725149	0.671479	0.638291	0.509753	0.416975	0.291709	0.408982	0.50884	0.593915	0.278496	0.100766	-0.400248	-0.328031	0.0470848	-0.177706	0.583921	0.546378	0.698636	0.694615	0.374862	0.028945	-0.144228	0.473544	0.401959	0.209136	0.54182	0.331425	0.39342	0.571576	0.532822	0.458889	-0.027574	-0.363075	-0.372897	-0.218968	0.136249	0.282246
GlucoseGrain20DAA	0.544793	0.569586	0.420845	0.474233	0.511292	0.371633	0.0631429	0.294179	0.354366	0.421166	0.273965	-0.061429	-0.343643	-0.0770392	-0.0117467	-0.175824	0.249522	0.484076	0.512894	0.426751	0.220198	-0.287189	-0.0545664	0.483637	0.136714	-0.0143491	0.319113	-0.245916	0.0299501	0.425953	0.505197	0.357183	-0.0859568	-0.867438	-0.572081	-0.159961	0.0976805	0.0364374	0.663868
GlucoseGrain30DAA	0.712758	0.655046	0.409844	0.493919	0.488838	0.277274	0.183751	0.383382	0.282083	0.551576	0.033505	-0.00639455	-0.334356	-0.20509	0.26579	-0.46348	0.520834	0.361743	0.529546	0.536926	0.19588	-0.0566462	-0.260288	0.528526	0.297476	0.00163931	0.350607	0.14065	0.191498	0.500117	0.516861	0.296698	-0.216904	-0.511699	-0.283653	-0.0607361	0.141102	0.173444	0.537957	0.553091
GlucoseGrain37DAA	0.0792824	0.103718	0.213926	0.183341	0.170742	0.199651	0.0228575	0.270809	0.249124	0.193234	0.130218	0.0101649	0.287499	0.154316	0.10493	0.0243537	0.015964	0.283844	0.201837	0.0977196	0.0539068	-0.0620674	0.160859	0.108338	0.0173738	-0.0465641	0.0711934	-0.192926	0.00514842	-0.0512946	0.140913	0.122739	0.0517541	-0.323513	-0.286034	-0.582977	-0.0418965	-0.300806	0.0933308	0.323277	0.0880385
GlucoseGrain44DAA	0.0421476	0.194371	0.0717789	0.265234	0.397636	0.224212	-0.143707	0.243872	0.0836669	0.32044	0.522981	-0.231161	0.116602	0.101359	0.235606	0.365802	-0.0950624	-0.0164913	0.243994	0.282017	0.413409	-0.25209	-0.200565	0.458259	0.200664	0.347543	-0.0477236	0.0214431	-0.0409615	0.248582	0.229603	0.212874	-0.143324	-0.186465	-0.17523	-0.110229	-0.35679	0.0242451	-0.0318405	0.0939053	0.327919	0.0554188
GlucoseFW10DAA	0.174052	0.246951	0.22187	0.199004	0.12025	0.175439	-0.206593	-0.0107981	0.109494	0.155318	0.218429	-0.269582	-0.408113	-0.292697	-0.0703553	0.147632	0.0593392	0.432542	0.354278	0.435794	0.201057	-0.00830138	0.217063	0.34403	0.429267	0.21614	-0.000851446	-0.0451461	0.0159009	0.118069	0.0981045	0.194317	-0.183367	-0.257712	-0.266135	-0.221708	-0.0395948	0.0877317	0.737107	0.443284	0.155834	0.0507103	-0.100051
GlucoseFW20DAA	0.290358	0.280357	0.20221	0.254709	0.323388	0.188172	-0.0152536	0.0429569	0.199352	0.20011	0.219548	-0.0684791	-0.333178	0.0381837	-0.0813599	-0.0413792	0.0381229	0.334189	0.306171	0.184784	0.0962051	-0.327856	0.0689331	0.356466	-0.0209646	-0.0691829	0.176468	-0.511755	-0.152349	0.213395	0.307693	0.153317	-0.0301794	-0.870574	-0.535382	-0.130448	0.0374446	-0.106688	0.458269	0.941539	0.393467	0.323567	0.0586235	0.387966
GlucoseFW30DAA	0.348315	0.2038	-0.148506	0.0516567	0.111479	-0.10246	-0.0892052	-0.0125459	-0.224203	0.136195	-0.195347	-0.181094	-0.337083	-0.160486	0.175963	-0.37216	0.203512	-0.0120781	0.0725222	0.168034	-0.0791677	-0.0936859	-0.208448	0.347632	0.158366	-0.156032	0.0420074	-0.225396	-0.219108	0.0717061	0.117229	-0.103571	-0.250386	-0.401823	-0.0495821	0.00206643	-0.0129755	0.00677354	0.21381	0.354433	0.815625	-0.0328511	0.363971	0.0766566	0.322216
GlucoseFW37DAA	-0.344275	-0.419869	-0.374796	-0.37143	-0.353106	-0.289725	-0.188118	-0.192153	-0.264181	-0.323542	-0.222044	-0.070369	0.291703	0.247749	0.029625	0.108983	-0.288892	-0.168875	-0.33607	-0.303013	-0.348828	-0.00998015	0.214569	-0.213689	-0.0481628	-0.284495	-0.23041	-0.497523	-0.423178	-0.544095	-0.370401	-0.357653	0.107028	-0.0740938	-0.053185	-0.378678	-0.137442	-0.378724	-0.325349	-0.0235246	-0.19447	0.804608	-0.0325964	-0.116327	0.106272	0.0173078
GlucoseFW44DAA	-0.197807	-0.133511	-0.206735	-0.0817637	0.0222846	-0.139838	-0.224556	-0.0436614	-0.164768	0.00678026	0.290443	-0.23986	0.117423	0.117408	0.221287	0.469961	-0.266201	-0.265552	-0.0574727	0.0432815	0.142727	-0.222637	-0.130533	0.196408	0.184171	0.21436	-0.179178	-0.125219	-0.283997	-0.0883563	-0.134113	-0.134883	-0.0643983	0.0189734	-0.139444	-0.0535311	-0.422034	-0.00630013	-0.225591	-0.113773	0.152214	0.00447452	0.920227	-0.146593	-0.0724087	0.331155	0.116225
FructoseGrain10DAA	0.517905	0.488649	0.392704	0.506494	0.498651	0.363044	0.248804	0.435377	0.368584	0.610606	0.42254	0.197449	-0.0288315	0.0104525	0.442489	0.0796285	0.460429	0.314099	0.406175	0.470721	0.310717	0.169815	-0.222986	0.336517	0.189454	0.117585	0.234046	0.242152	0.379925	0.363652	0.485356	0.296318	-0.232016	-0.206552	0.0358846	-0.472294	0.0741815	-0.142109	0.575388	0.259581	0.44658	-0.0314062	0.0937037	0.347039	0.0967232	0.254532	-0.328489	-0.0823401
FructoseGrain20DAA	0.630858	0.686796	0.476802	0.52786	0.578258	0.469095	0.110633	0.453977	0.365212	0.496087	0.301881	-0.00500356	-0.258663	-0.174892	0.0479904	-0.221878	0.374979	0.639837	0.549193	0.474998	0.31304	-0.151758	0.0207245	0.494643	0.157304	0.0678259	0.319457	-0.084783	0.135664	0.483295	0.543593	0.443977	-0.18174	-0.787292	-0.476126	-0.139148	0.0360713	0.053097	0.756429	0.918764	0.558638	0.238003	0.0119645	0.491013	0.783631	0.31786	-0.145823	-0.228663	0.45197
FructoseGrain30DAA	0.778451	0.783399	0.550148	0.596276	0.581954	0.368369	0.205606	0.48072	0.414108	0.618676	0.161934	0.00357839	-0.3495	-0.210463	0.212281	-0.406266	0.507377	0.489444	0.629945	0.6089	0.238442	-0.168327	-0.238743	0.550546	0.309978	-0.0176466	0.458718	0.103582	0.17287	0.617021	0.580655	0.391946	-0.124156	-0.691281	-0.538939	-0.00330489	0.100487	0.225078	0.698775	0.795291	0.887581	0.173677	0.294036	0.27744	0.615718	0.606261	-0.210049	0.0702442	0.394148
FructoseGrain37DAA	0.389277	0.467631	0.449574	0.440018	0.42862	0.418965	0.102773	0.424493	0.361226	0.433649	0.227879	-0.0185442	0.0264157	-0.0865503	0.126782	-0.146841	0.250245	0.464361	0.430112	0.381798	0.229276	-0.0627537	0.011091	0.2806	0.164581	0.0322343	0.272081	-0.0755015	0.100175	0.285944	0.413133	0.393856	0.00953154	-0.583092	-0.491895	-0.422327	0.0558495	-0.0247833	0.479012	0.649639	0.403047	0.79698	0.156967	0.335211	0.568519	0.139404	0.433929	-0.0105481	0.162642
FructoseGrain44DAA	0.337652	0.549108	0.311	0.491715	0.650196	0.45879	-0.124181	0.393172	0.241632	0.516449	0.573808	-0.250538	-0.142958	-0.0485572	0.224023	0.125072	0.10458	0.274571	0.503836	0.52991	0.528264	-0.2523	-0.26914	0.660175	0.327051	0.326882	0.0908082	0.00554213	0.0353048	0.481006	0.49343	0.441194	-0.244047	-0.57278	-0.392393	-0.110417	-0.246797	0.0530947	0.35791	0.510528	0.572269	0.0913181	0.810053	0.193554	0.404982	0.475839	-0.174619	0.591464	0.312531
FructoseFW10DAA	-0.166418	-0.0929262	-0.137133	0.0180232	0.0883794	0.0678777	-0.145703	0.0398098	-0.0324745	0.172058	0.347775	-0.0326979	0.172831	0.249856	0.462582	0.426087	-0.0729874	0.0125799	-0.0749566	0.0832008	0.0652272	0.183733	0.0223624	0.0755365	0.0834777	0.028492	-0.294782	-0.113312	0.0399172	-0.127374	0.0492344	-0.0463394	-0.287576	0.0077719	0.302862	-0.458646	-0.0506824	-0.442127	0.0305392	-0.160163	-0.0111869	-0.116312	0.0930014	0.234798	-0.152178	0.0643858	-0.104153	0.0770988	0.742591
FructoseFW20DAA	0.391708	0.395921	0.241888	0.298712	0.384608	0.279567	0.0393398	0.185989	0.190075	0.262651	0.23709	0.00427335	-0.274687	-0.0786001	-0.0423422	-0.100885	0.186889	0.527007	0.332464	0.225399	0.181289	-0.160258	0.195846	0.367652	-0.00771267	0.00504089	0.190068	-0.392238	-0.0670286	0.267189	0.338024	0.231631	-0.115303	-0.824756	-0.441034	-0.0857661	-0.0380317	-0.0873216	0.593806	0.908641	0.396118	0.229166	-0.0676124	0.486402	0.891987	0.29654	-0.0197334	-0.233015	0.309205
FructoseFW30DAA	0.552067	0.518704	0.165058	0.310959	0.362156	0.121149	-0.012108	0.221218	0.0656836	0.353386	0.0205424	-0.153055	-0.392019	-0.168626	0.159473	-0.367541	0.274696	0.261314	0.340792	0.38317	0.0445311	-0.256567	-0.211718	0.483373	0.228929	-0.158778	0.243411	-0.214979	-0.156903	0.3621	0.337738	0.129579	-0.172064	-0.738247	-0.450473	0.0904294	-0.0128145	0.113677	0.498688	0.761394	0.828423	0.0756628	0.362618	0.230087	0.671781	0.799742	-0.0907506	0.2182	0.255851
FructoseFW37DAA	-0.0320996	-0.000359695	-0.0961589	-0.0518248	-0.0142916	0.0200839	-0.160883	0.0315731	-0.104619	-0.0235552	-0.0594178	-0.162612	0.0696138	0.0424863	0.0718948	-0.0646473	-0.0919562	0.0882388	-0.0537668	0.0217176	-0.149444	-0.0762014	0.0788718	0.0183086	0.0963013	-0.230654	-0.0545811	-0.470161	-0.34426	-0.180647	-0.0226775	-0.0151498	0.0260905	-0.501837	-0.343868	-0.320955	-0.0223506	-0.173204	0.0917377	0.444656	0.161694	0.770648	0.0989884	0.215489	0.501707	0.199419	0.740234	0.0935613	-0.132403
FructoseFW44DAA	0.0974094	0.259617	0.0183234	0.142878	0.292793	0.0889874	-0.281946	0.114282	-0.0377482	0.213665	0.353319	-0.348318	-0.180023	-0.0615847	0.248784	0.22464	-0.111188	0.0179654	0.215605	0.324697	0.258581	-0.294588	-0.249912	0.449655	0.361278	0.180648	-0.0727427	-0.187471	-0.277048	0.148876	0.129021	0.0873389	-0.210851	-0.456177	-0.437813	-0.0428735	-0.346899	0.0151662	0.186088	0.37258	0.465956	0.0471882	0.828307	0.182188	0.341898	0.526462	-0.0226533	0.761009	0.125976
SucroseGrain10DAA	0.930414	0.753511	0.657347	0.666189	0.543726	0.368413	0.683916	0.649641	0.589925	0.684902	0.130354	0.50574	-0.0107025	-0.0616985	0.231828	-0.405549	0.844212	0.261503	0.5734	0.548538	0.251534	0.188649	-0.479179	0.292584	0.186856	0.000308124	0.772211	0.563997	0.598756	0.646521	0.616616	0.389539	0.158126	-0.163344	-0.052625	-0.0967669	0.257839	0.237493	0.640366	0.380826	0.558992	0.0212827	-0.0320663	-0.00191923	0.128061	0.219683	-0.338779	-0.242286	0.538647
SucroseGrain20DAA	0.549149	0.774444	0.547523	0.669065	0.777095	0.659733	-0.00115924	0.526252	0.474715	0.617073	0.545005	-0.146842	-0.259832	-0.049568	0.0647616	-0.100731	0.251089	0.616054	0.713563	0.625241	0.515098	-0.292117	-0.0994414	0.742339	0.27422	0.22986	0.214886	0.0128554	0.185841	0.687486	0.681187	0.640961	-0.263639	-0.814395	-0.521643	-0.00354327	-0.0497027	0.108426	0.602788	0.82317	0.595807	0.172865	0.376276	0.351713	0.682469	0.322604	-0.242578	0.0674745	0.330437
SucroseGrain30DAA	0.808347	0.891704	0.793344	0.849787	0.854337	0.705141	0.320936	0.768523	0.644296	0.816444	0.454036	0.0809261	-0.0325664	-0.211345	0.147283	-0.290508	0.579426	0.609592	0.784517	0.645813	0.590558	-0.0959628	-0.235097	0.580761	0.137609	0.299094	0.529289	0.402096	0.547522	0.780267	0.826936	0.705366	-0.123218	-0.515677	-0.338879	-0.25371	0.103729	0.206393	0.659114	0.671341	0.695024	0.250346	0.351711	0.145598	0.444908	0.287926	-0.298829	0.0323558	0.469829
SucroseGrain37DAA	0.614128	0.694675	0.732497	0.641114	0.562774	0.48422	0.352809	0.664675	0.577983	0.572586	0.220685	0.133538	0.117863	-0.265083	0.00557416	-0.328718	0.461431	0.454908	0.636674	0.502514	0.419316	-0.0772016	-0.188362	0.320842	0.106625	0.239823	0.52606	0.499087	0.55553	0.613079	0.577753	0.53587	0.0469595	-0.22857	-0.268081	-0.104211	0.165562	0.333924	0.477028	0.425373	0.343072	0.0698964	0.0775772	0.0156043	0.234045	-0.0977872	-0.404322	-0.146702	0.143122
SucroseGrain44DAA	0.57906	0.645279	0.592401	0.753931	0.810012	0.682129	0.255093	0.561974	0.512335	0.789525	0.525921	0.0838927	-0.0233722	-0.0658045	0.315242	-0.121148	0.482855	0.425668	0.544684	0.466565	0.599909	0.0730204	-0.241668	0.419597	-0.0136554	0.318989	0.439465	0.385466	0.556693	0.662119	0.8113	0.62345	-0.015946	-0.268309	-0.0130093	-0.345114	0.163112	-0.0417521	0.432979	0.351649	0.514238	0.160875	0.453256	0.0331488	0.163812	0.265428	-0.265068	0.157015	0.609089
SucroseFW10DAA	-0.0253305	-0.133557	-0.248303	-0.203382	-0.232769	-0.272357	0.255227	0.113143	-0.0624672	-0.0572034	-0.195918	0.380743	0.432054	0.446037	0.374136	-0.0248883	0.110093	-0.3194	-0.260912	-0.116995	-0.341362	0.204452	-0.23107	-0.200107	0.0415895	-0.385337	0.0979232	0.0480204	0.020914	-0.194623	-0.184215	-0.345386	0.220713	0.218013	0.420377	0.0610525	0.0759785	-0.331685	-0.234346	-0.33229	-0.233805	-0.127277	-0.260922	-0.379591	-0.368657	-0.12237	0.0836475	-0.193058	0.102593
SucroseFW20DAA	-0.218826	-0.0965166	-0.167759	-0.0366687	0.160334	0.0685369	-0.258678	-0.222001	-0.0538056	-0.0589147	0.32938	-0.18357	-0.221701	0.280739	-0.0695181	0.293634	-0.367831	0.16956	0.0485169	-0.0717255	0.100973	-0.368381	0.30613	0.347694	-0.091605	0.0422013	-0.209355	-0.723573	-0.4217	0.0276322	0.0319142	-0.000223368	-0.0502779	-0.719721	-0.407841	0.172749	-0.267603	-0.254753	-0.0394669	0.556874	0.0970294	0.177307	0.346106	0.150125	0.726245	0.232535	0.195974	0.292869	-0.183155
SucroseFW30DAA	0.281391	0.312385	-0.0779443	0.224079	0.406669	0.235543	-0.146055	0.30651	-0.161166	0.250732	0.166103	-0.242487	0.0474093	-0.133135	0.0836212	-0.20439	0.0791668	0.0983632	0.103609	0.137861	0.218914	-0.231062	-0.189583	0.396919	-0.0631205	0.0401683	0.00250722	-0.219342	-0.141371	0.186529	0.320554	0.199712	-0.280439	-0.530727	-0.0442818	-0.141981	-0.145186	-0.0194675	0.119923	0.481727	0.509403	0.0654803	0.539948	-0.0849092	0.428953	0.639829	-0.0206188	0.379386	0.231142
SucroseFW37DAA	-0.189402	-0.186878	-0.340051	-0.304562	-0.265979	-0.294747	-0.180595	-0.0424466	-0.410585	-0.310789	-0.364657	-0.194136	0.247334	-0.198608	-0.137073	-0.262775	-0.224486	-0.25583	-0.318064	-0.251272	-0.240434	-0.175659	-0.0473751	-0.180816	-0.156924	-0.18343	-0.121572	-0.165446	-0.270643	-0.257215	-0.26588	-0.252436	0.00460074	0.0207429	0.0973389	0.161251	-0.0434681	0.12008	-0.309709	-0.0443686	-0.142024	-0.226781	0.00237573	-0.325714	0.0041377	0.0143918	-0.0778877	0.0690456	-0.383702
SucroseFW44DAA	0.337307	0.256739	0.236217	0.342892	0.351362	0.204231	0.159677	0.200479	0.156965	0.479253	0.178723	0.057525	-0.0672916	-0.127462	0.466393	-0.0816115	0.318766	0.0647548	0.103161	0.148435	0.208663	0.133877	-0.264965	0.00955252	-0.0937714	0.0619445	0.342064	0.224265	0.253877	0.229809	0.407805	0.148909	0.120576	0.00887858	0.0601052	-0.387409	0.192681	-0.141022	0.233034	0.108721	0.368263	0.112258	0.394358	-0.0312678	-0.00629142	0.312597	-0.0914604	0.283561	0.553848
P-values calculated using the F-test
	AvGrainFW10DAA	AvGrainFW20DAA	AvGrainFW30DAA	AvGrainFW37DAA	AvGrainFW44DAA	DWMature	AGPaseGrain10DAA	AGPaseGrain20DAA	AGPaseGrain30DAA	AGPaseGrain37DAA	AGPaseGrain44DAA	AGPaseFW10DAA	AGPaseFW20DAA	AGPaseFW30DAA	AGPaseFW37DAA	AGPaseFW44DAA	StarchSynGrain10DAA	StarchSynGrain20DAA	StarchSynGrain30DAA	StarchSynGrain37DAA	StarchSynGrain44DAA	StarchSynFW10DAA	StarchSynFW20DAA	StarchSynFW30DAA	StarchSynFW37DAA	StarchSynFW44DAA	StarchGrain10DAA	StarchGrain20DAA	StarchGrain30DAA	StarchGrain37DAA	StarchGrain44DAA	StarchGrainMature	%StarchFW10DAA	%StarchFW20DAA	%StarchFW30DAA	%StarchFW37DAA	%StarchFW44DAA	%StarchFWMature	GlucoseGrain10DAA	GlucoseGrain20DAA	GlucoseGrain30DAA	GlucoseGrain37DAA	GlucoseGrain44DAA	GlucoseFW10DAA	GlucoseFW20DAA	GlucoseFW30DAA	GlucoseFW37DAA	GlucoseFW44DAA	FructoseGrain10DAA
AvGrainFW20DAA	1.90912e-06
AvGrainFW30DAA	0.000201847	8.62851e-06
AvGrainFW37DAA	0.000135798	2.14792e-06	1.17472e-07
AvGrainFW44DAA	0.00265886	6.18166e-06	5.4817e-05	6.08452e-09
DWMature	0.0349884	0.000116439	0.000368785	4.96102e-06	6.16413e-09
AGPaseGrain10DAA	0.00457673	0.263689	0.0215279	0.0760234	0.246618	0.506131
AGPaseGrain20DAA	0.00374306	7.11084e-06	0.000545931	8.95051e-05	8.59896e-05	0.000350677	0.313863
AGPaseGrain30DAA	0.00593867	0.00180852	1.26724e-08	8.17236e-07	0.000276361	0.00211807	0.010108	0.00390051
AGPaseGrain37DAA	0.000357797	2.39163e-05	6.01177e-06	1.72449e-10	2.05556e-06	0.000313099	0.0571607	0.000209217	1.42764e-06
AGPaseGrain44DAA	0.541401	0.0766278	0.020928	0.00245963	8.41827e-05	0.000605383	0.76925	0.02285	0.00551089	0.00754557
AGPaseFW10DAA	0.107779	0.935906	0.209788	0.491311	0.706462	0.994449	1.49276e-10	0.803039	0.0733218	0.355421	0.885501
AGPaseFW20DAA	0.311631	0.626368	0.864116	0.93756	0.821488	0.733814	0.87692	0.0274063	0.73693	0.826181	0.292616	0.669512
AGPaseFW30DAA	0.280113	0.258899	0.666266	0.836562	0.908359	0.883126	0.473973	0.764375	0.16115	0.427787	0.202775	0.200565	0.186521
AGPaseFW37DAA	0.669881	0.619496	0.651936	0.541971	0.777056	0.86544	0.422705	0.484348	0.227199	0.0363017	0.796739	0.382654	0.647279	0.0346039
AGPaseFW44DAA	0.0289814	0.111151	0.552668	0.532429	0.86872	0.7969	0.476965	0.528503	0.83934	0.570114	0.00271004	0.984655	0.224859	0.0592852	0.839974
StarchSynGrain10DAA	9.59338e-07	0.00359805	0.00345921	0.00515605	0.0352777	0.0979451	2.50078e-05	0.0290895	0.0144635	0.00445319	0.843199	0.00176228	0.726811	0.536425	0.500617	0.0512872
StarchSynGrain20DAA	0.103351	0.0034455	0.00138664	0.00337622	0.00182808	0.000639592	0.902159	0.0236771	0.0073434	0.00793576	0.048035	0.783897	0.692091	0.593698	0.869772	0.624877	0.230364
StarchSynGrain30DAA	0.000646911	3.83627e-06	2.41873e-07	4.13561e-08	3.74626e-06	0.000100743	0.181118	0.000686917	3.92155e-06	5.48558e-06	0.00418488	0.676557	0.71681	0.988981	0.757476	0.749019	0.0232094	0.000276533
StarchSynGrain37DAA	0.00154767	2.92283e-05	0.0013079	7.95511e-05	0.00136618	0.0050052	0.494591	0.00333832	0.00234076	0.000118976	0.0438098	0.88863	0.593902	0.913199	0.344291	0.698234	0.0192102	0.0169097	1.39832e-06
StarchSynGrain44DAA	0.12638	0.00966146	0.00376965	0.00189717	1.36265e-05	8.18575e-06	0.378367	0.0109312	0.0287302	0.0217619	3.89701e-05	0.66728	0.709615	0.40782	0.39047	0.312448	0.202187	0.00963424	0.000916174	0.0565964
StarchSynFW10DAA	0.592331	0.780374	0.838007	0.993901	0.836831	0.892908	0.0301795	0.907558	0.770346	0.812966	0.630773	0.00966282	0.464329	0.974413	0.615889	0.676379	0.00327381	0.900042	0.714491	0.849487	0.836965
StarchSynFW20DAA	0.0421117	0.126932	0.595702	0.366502	0.533558	0.97212	0.346145	0.213882	0.800313	0.339215	0.822577	0.742009	0.942571	0.741165	0.560549	0.342452	0.215568	0.0154878	0.797309	0.314319	0.778045	0.508138
StarchSynFW30DAA	0.0635221	0.00329975	0.0458788	0.00130018	0.000291893	0.00240557	0.884006	0.0236595	0.0358289	0.00354422	0.00501672	0.46887	0.705973	0.587133	0.763407	0.870915	0.409446	0.00738323	7.66002e-06	5.22972e-05	0.00478675	0.31777	0.964221
StarchSynFW37DAA	0.268676	0.109345	0.499353	0.455286	0.672018	0.650962	0.661103	0.364863	0.497274	0.336691	0.703845	0.510435	0.470574	0.910275	0.318606	0.848088	0.327008	0.447639	0.069541	4.68216e-05	0.861314	0.564639	0.5204	0.0246733
StarchSynFW44DAA	0.664836	0.259066	0.0907423	0.161203	0.0254096	0.0085853	0.584954	0.222411	0.310052	0.454716	0.00360429	0.694208	0.780877	0.197188	0.167702	0.113802	0.546183	0.0775147	0.0462533	0.378381	1.3289e-08	0.581961	0.339075	0.0700453	0.900277
StarchGrain10DAA	7.49506e-05	0.0387627	0.00216352	0.00656023	0.103933	0.354548	1.04915e-06	0.243655	0.00197094	0.00410158	0.848046	0.000637192	0.398747	0.79607	0.321636	0.145969	1.2082e-05	0.511633	0.0386589	0.0921624	0.510478	0.179829	0.193793	0.712195	0.842425	0.942685
StarchGrain20DAA	0.0110699	0.00688695	0.00197198	0.0114376	0.0846012	0.040378	0.0567989	0.00948012	0.0263443	0.0209673	0.583911	0.324932	0.76409	0.188228	0.779601	0.258734	0.00674528	0.44701	0.0307061	0.0396735	0.0642048	0.281676	0.0939545	0.613867	0.369676	0.120274	0.0372143
StarchGrain30DAA	0.00829983	0.00746958	1.5264e-05	1.62212e-05	0.00163212	0.00117938	0.00499627	0.00297331	7.76259e-06	5.01755e-05	0.0637442	0.0607943	0.380538	0.675646	0.466702	0.513872	0.00134571	0.0496455	0.000977814	0.0258062	0.0137521	0.129188	0.617578	0.172258	0.994581	0.117342	0.00378381	0.000112377
StarchGrain37DAA	0.000247339	6.53964e-06	2.92287e-06	7.33254e-10	6.27791e-07	4.89948e-05	0.0485899	0.00234025	1.28368e-05	2.08883e-07	0.0158928	0.372166	0.539139	0.898673	0.625413	0.281131	0.00365807	0.00587182	1.99435e-06	0.000365987	0.00522347	0.885929	0.437337	0.00301927	0.476971	0.205816	0.00297495	0.00901409	8.30659e-05
StarchGrain44DAA	0.000492867	1.19664e-05	3.04774e-05	6.59285e-10	3.81099e-09	3.83428e-07	0.098258	0.0012741	4.40715e-05	3.97565e-08	0.00864947	0.484888	0.713757	0.625918	0.399227	0.311494	0.00752877	0.00603039	2.18069e-05	0.00087179	0.00383114	0.959473	0.352782	0.0032553	0.644709	0.244822	0.0116682	0.0385462	0.000114948	2.54337e-08
StarchGrainMature	0.0157399	3.52772e-05	0.000269986	1.32255e-05	1.91569e-07	2.45659e-13	0.46869	0.000644648	0.00517071	0.00148174	0.00331536	0.959923	0.97284	0.456168	0.473736	0.601373	0.0571545	0.00197634	8.73789e-05	0.00204856	9.2833e-06	0.853734	0.742087	0.00399572	0.413342	0.00525177	0.290803	0.0127461	0.0022721	3.66183e-05	3.03905e-06
%StarchFW10DAA	0.776561	0.287969	0.719204	0.970151	0.422064	0.320046	0.00275708	0.168859	0.246694	0.666778	0.434365	0.00214387	0.615606	0.0790725	0.239256	0.860791	0.183544	0.385922	0.664664	0.651757	0.280128	0.125009	0.90091	0.169445	0.645633	0.299914	0.000560693	0.830329	0.353336	0.639043	0.888926	0.298971
%StarchFW20DAA	0.22901	0.0501941	0.347432	0.132079	0.0238322	0.12723	0.523524	0.230167	0.336095	0.164615	0.138191	0.412691	0.492164	0.628081	0.884853	0.748912	0.996975	0.0373948	0.0781406	0.169709	0.429086	0.105621	0.842062	0.0148234	0.72082	0.750971	0.993332	0.0275029	0.523861	0.174711	0.0707347	0.217699	0.223679
%StarchFW30DAA	0.37229	0.147822	0.177035	0.657836	0.509734	0.888248	0.578132	0.770102	0.486013	0.847868	0.537971	0.435212	0.095674	0.256628	0.646674	0.753562	0.626732	0.18628	0.210618	0.359763	0.694859	0.0270865	0.995235	0.527478	0.378431	0.901592	0.855447	0.432076	0.149915	0.639414	0.903042	0.670666	0.501299	0.0124081
%StarchFW37DAA	0.641524	0.60164	0.406497	0.247559	0.304875	0.382561	0.707726	0.103637	0.387033	0.235575	0.121843	0.578383	0.0738149	0.7741	0.6035	0.2224	0.950688	0.747604	0.380824	0.408334	0.441148	0.612488	0.491525	0.527062	0.926694	0.723158	0.743537	0.981511	0.459055	0.674098	0.430673	0.599487	0.212544	0.5957	0.950189
%StarchFW44DAA	0.235695	0.516498	0.384065	0.325743	0.935485	0.652428	0.22733	0.756787	0.208814	0.168802	0.164751	0.473277	0.13647	0.32538	0.10318	0.024316	0.209744	0.938912	0.746914	0.464901	0.165007	0.798705	0.304613	0.672226	0.913803	0.041618	0.0406388	0.274945	0.103861	0.232566	0.0694543	0.675299	0.0405002	0.699276	0.276321	0.740633
%StarchFWMature	0.0716089	0.130824	0.365348	0.584956	0.720559	0.572292	0.495208	0.632001	0.854021	0.825988	0.514613	0.93858	0.160995	0.0044342	0.0217303	0.180305	0.0782004	0.955608	0.410323	0.144254	0.404791	0.473517	0.251981	0.824532	0.104937	0.267223	0.341866	0.0334533	0.813766	0.265469	0.742838	0.112802	0.762646	0.42383	0.308876	0.127341	0.859124
GlucoseGrain10DAA	3.51091e-05	0.000199799	0.000859244	0.00184747	0.0182452	0.0600386	0.199473	0.0656374	0.0184894	0.00452962	0.221536	0.663852	0.0721972	0.146581	0.839394	0.440915	0.00544881	0.0103871	0.000426836	0.000475638	0.0940626	0.900883	0.532799	0.0301301	0.0708749	0.362919	0.0111788	0.142202	0.0776599	0.00679228	0.0128862	0.0363985	0.905557	0.105726	0.0959383	0.340268	0.555932	0.215119
GlucoseGrain20DAA	0.0106571	0.00703248	0.0574625	0.0298581	0.0178397	0.0971594	0.785691	0.195519	0.114997	0.0572528	0.229459	0.791383	0.127201	0.739954	0.959696	0.445845	0.275356	0.0261766	0.0174251	0.0536944	0.337494	0.206849	0.814273	0.0263327	0.55457	0.950776	0.15854	0.28258	0.897458	0.0541922	0.0194898	0.111937	0.711032	3.56321e-07	0.00673239	0.488544	0.673588	0.875399	0.00103249
GlucoseGrain30DAA	0.000287808	0.00126953	0.065015	0.0228647	0.0245299	0.223656	0.425267	0.0862415	0.215395	0.00954068	0.88536	0.978054	0.138495	0.372487	0.244213	0.0343342	0.0154834	0.107108	0.0135579	0.012083	0.394791	0.807319	0.254479	0.0137726	0.190323	0.994373	0.119175	0.543117	0.405659	0.0209567	0.0164318	0.191541	0.344954	0.0177336	0.212742	0.793687	0.541808	0.452126	0.0118876	0.00930487
GlucoseGrain37DAA	0.732645	0.654585	0.351779	0.426319	0.459309	0.385571	0.921659	0.235083	0.276149	0.401335	0.573707	0.965119	0.206337	0.50421	0.650794	0.916547	0.945244	0.212422	0.380281	0.673465	0.816481	0.789262	0.486073	0.640181	0.940416	0.841148	0.759101	0.4021	0.98233	0.825238	0.542354	0.596091	0.823696	0.152557	0.208762	0.00554316	0.856905	0.185171	0.6874	0.152875	0.704334
GlucoseGrain44DAA	0.856055	0.398517	0.757177	0.245238	0.0742515	0.328533	0.534294	0.286729	0.718424	0.156718	0.0149896	0.313361	0.614724	0.661987	0.303883	0.102939	0.681889	0.943438	0.28648	0.215507	0.0624896	0.270282	0.383355	0.0366891	0.383114	0.12266	0.837242	0.926493	0.860067	0.277229	0.316725	0.354207	0.535396	0.418342	0.447408	0.634319	0.11236	0.916918	0.891022	0.68557	0.146728	0.811421
GlucoseFW10DAA	0.450516	0.280495	0.333745	0.387145	0.60362	0.446859	0.368918	0.962948	0.636594	0.501412	0.341487	0.237295	0.0662691	0.197886	0.761858	0.523068	0.798337	0.0501863	0.115094	0.0482954	0.382165	0.971511	0.34459	0.126746	0.0521478	0.346697	0.997077	0.845929	0.94546	0.610247	0.672247	0.398651	0.426252	0.259379	0.243578	0.334106	0.864694	0.705319	0.000137893	0.0441488	0.499974	0.8272	0.666104
GlucoseFW20DAA	0.20166	0.218337	0.379385	0.265168	0.152725	0.414015	0.947677	0.85332	0.386298	0.384457	0.338959	0.768039	0.139977	0.869476	0.725896	0.858654	0.869682	0.138705	0.177072	0.422624	0.678262	0.146811	0.766542	0.11271	0.92813	0.765719	0.444155	0.017719	0.509725	0.353002	0.174818	0.507006	0.896677	2.87482e-07	0.0123802	0.573026	0.871982	0.645311	0.0366845	2.00926e-10	0.0776212	0.152485	0.800722	0.0822398
GlucoseFW30DAA	0.121775	0.375568	0.520583	0.824023	0.630457	0.658528	0.700589	0.956956	0.328553	0.55609	0.396105	0.432108	0.135107	0.487099	0.445482	0.0966484	0.376258	0.958559	0.754737	0.466564	0.733018	0.686268	0.364537	0.122558	0.492946	0.499422	0.856529	0.325917	0.339952	0.757416	0.612811	0.655047	0.273641	0.0709793	0.83099	0.992907	0.955484	0.976753	0.352046	0.114924	6.61275e-06	0.887584	0.104805	0.741203	0.154304
GlucoseFW37DAA	0.126457	0.0581042	0.0941256	0.0973565	0.116385	0.202689	0.414154	0.404026	0.247187	0.152519	0.333356	0.761813	0.199484	0.278893	0.898566	0.638179	0.204049	0.464305	0.136359	0.181809	0.12119	0.965753	0.350299	0.352324	0.835764	0.211329	0.314981	0.0217391	0.0559508	0.0107778	0.0983601	0.111432	0.644252	0.749584	0.818899	0.0904974	0.552445	0.0904556	0.15011	0.919379	0.398272	1.09609e-05	0.88845	0.615566	0.646606	0.940642
GlucoseFW44DAA	0.390065	0.563971	0.368579	0.724586	0.923617	0.545471	0.32777	0.85094	0.475396	0.97673	0.201521	0.294978	0.612219	0.612263	0.33505	0.0315774	0.243456	0.244651	0.80456	0.852223	0.537117	0.332033	0.572775	0.393494	0.424192	0.350778	0.437076	0.588628	0.212164	0.703313	0.562198	0.559937	0.781529	0.934941	0.546614	0.817739	0.0566879	0.978378	0.325487	0.623392	0.510105	0.984642	3.53801e-09	0.526029	0.755109	0.142548	0.615877
FructoseGrain10DAA	0.0161781	0.0245936	0.0782499	0.0191288	0.021396	0.105758	0.276785	0.0485344	0.100151	0.00328247	0.0563613	0.390941	0.90127	0.964133	0.0445754	0.73152	0.0356956	0.165551	0.0676948	0.0312662	0.170401	0.461785	0.331257	0.135806	0.410785	0.611724	0.307189	0.290248	0.0893551	0.105132	0.0257257	0.192138	0.311524	0.369014	0.877276	0.0306289	0.749296	0.538898	0.00635116	0.255818	0.0424137	0.8925	0.686212	0.12324	0.676619	0.265511	0.145985	0.722718
FructoseGrain20DAA	0.00216719	0.000584259	0.0288601	0.0139145	0.0060349	0.0319357	0.63307	0.0387135	0.103537	0.0221823	0.183529	0.982827	0.257564	0.4483	0.836344	0.333727	0.0939519	0.00178626	0.00992147	0.0295581	0.16706	0.511387	0.928951	0.022635	0.495886	0.770194	0.158066	0.714818	0.557643	0.0264548	0.0108652	0.0437797	0.43044	2.28342e-05	0.0291199	0.547476	0.876642	0.819194	7.25509e-05	4.18055e-09	0.00848199	0.298845	0.958949	0.0238057	2.64407e-05	0.160272	0.52823	0.318765	0.0396914
FructoseGrain30DAA	3.23866e-05	2.66846e-05	0.00976748	0.00433244	0.0056468	0.100364	0.371258	0.0273888	0.0620033	0.00279132	0.483125	0.987718	0.120426	0.359814	0.355582	0.0676269	0.018886	0.0243262	0.00220949	0.00339502	0.297928	0.465777	0.2973	0.00970375	0.171473	0.939482	0.0364771	0.655012	0.453647	0.00288665	0.00578076	0.0788781	0.591821	0.000519626	0.0117041	0.988656	0.66473	0.326619	0.000425237	1.64083e-05	8.07773e-08	0.451508	0.195747	0.223367	0.00296365	0.00357553	0.360781	0.762223	0.0770626
FructoseGrain37DAA	0.0811212	0.032548	0.0408845	0.0459215	0.0525421	0.0587031	0.657548	0.0551116	0.107648	0.0495363	0.320472	0.93641	0.909508	0.70912	0.583947	0.525323	0.273921	0.0339486	0.0516363	0.0876584	0.317434	0.786983	0.961944	0.217921	0.475903	0.889682	0.232806	0.744977	0.665714	0.208912	0.0626826	0.0773021	0.967292	0.00553153	0.0235169	0.0564985	0.809981	0.91508	0.0280226	0.00143637	0.0700434	1.52744e-05	0.496822	0.137426	0.00716406	0.546731	0.0493731	0.963805	0.481189
FructoseGrain44DAA	0.134409	0.00993533	0.169991	0.0235757	0.00141837	0.0364441	0.591747	0.0778641	0.291318	0.0165328	0.00653101	0.273342	0.536451	0.834437	0.328952	0.58907	0.651889	0.228389	0.0198744	0.0134818	0.0138284	0.269869	0.238094	0.0011267	0.147865	0.148087	0.695454	0.980979	0.879245	0.0272839	0.023021	0.0452771	0.286373	0.00665029	0.0785075	0.633738	0.280805	0.819201	0.111157	0.01804	0.00671028	0.693823	8.57284e-06	0.40054	0.0685833	0.0292309	0.44902	0.00474214	0.167787
FructoseFW10DAA	0.470924	0.688689	0.553347	0.938193	0.703238	0.770023	0.528571	0.863966	0.888865	0.455802	0.122394	0.888105	0.453749	0.274693	0.0347303	0.054108	0.75321	0.95684	0.746759	0.719932	0.778784	0.425314	0.923351	0.744863	0.719036	0.902427	0.194561	0.624809	0.863602	0.582177	0.832159	0.841905	0.206209	0.973328	0.182038	0.0365102	0.827294	0.0447707	0.895452	0.487988	0.961615	0.61561	0.688449	0.305593	0.510207	0.78157	0.653223	0.73976	0.000115567
FructoseFW20DAA	0.0790766	0.075624	0.290789	0.188399	0.0851573	0.219692	0.865558	0.419553	0.409223	0.250038	0.300757	0.985333	0.228184	0.734866	0.855397	0.663478	0.417265	0.0140978	0.140881	0.325911	0.431603	0.487726	0.394875	0.101078	0.973531	0.982699	0.40924	0.0786356	0.772827	0.241646	0.133952	0.312351	0.618699	4.23953e-06	0.0453643	0.711647	0.869991	0.706638	0.0045389	1.22524e-08	0.0754656	0.317673	0.770899	0.0253617	5.62423e-08	0.191789	0.932341	0.309386	0.1726
FructoseFW30DAA	0.00946385	0.0159861	0.474608	0.170051	0.106679	0.600895	0.958457	0.335203	0.777273	0.116076	0.929573	0.507743	0.0788174	0.464975	0.489887	0.10119	0.228169	0.252544	0.130596	0.0864308	0.848004	0.261576	0.356888	0.0264268	0.318187	0.491807	0.287668	0.349357	0.496999	0.106737	0.134303	0.575605	0.455786	0.000132969	0.0404333	0.696666	0.956035	0.623687	0.0213851	6.09368e-05	3.52095e-06	0.744449	0.1062	0.315678	0.000852919	1.35668e-05	0.695638	0.342006	0.262958
FructoseFW37DAA	0.890141	0.998765	0.678408	0.823459	0.950973	0.931142	0.486008	0.891932	0.651765	0.919275	0.798075	0.481269	0.764299	0.854911	0.756797	0.780704	0.691784	0.70369	0.816949	0.925555	0.517923	0.742689	0.733981	0.937216	0.677957	0.314454	0.814223	0.0314953	0.126475	0.433264	0.922274	0.948033	0.910618	0.0204503	0.126936	0.156015	0.923391	0.45276	0.692482	0.0434202	0.483782	4.35315e-05	0.669455	0.348185	0.0204881	0.386136	0.000124745	0.686665	0.56724
FructoseFW44DAA	0.674446	0.255751	0.937166	0.536682	0.197732	0.701287	0.215628	0.62183	0.870952	0.352381	0.116151	0.121772	0.434882	0.790865	0.276825	0.327586	0.631356	0.938391	0.34792	0.150975	0.257721	0.19487	0.274581	0.0408438	0.107593	0.433261	0.754013	0.415791	0.224049	0.519533	0.577265	0.706582	0.358907	0.0376628	0.0471489	0.853602	0.123402	0.947977	0.419301	0.0962434	0.0332595	0.839045	3.54191e-06	0.429286	0.129272	0.0142159	0.922356	6.17756e-05	0.586357
SucroseGrain10DAA	1.00614e-09	8.02319e-05	0.00120366	0.00097677	0.010842	0.100321	0.000629288	0.0014363	0.00487982	0.000613555	0.573304	0.0193378	0.963276	0.790487	0.311929	0.0681597	1.50204e-06	0.252189	0.00657816	0.0100283	0.271375	0.412812	0.0279601	0.198067	0.417348	0.998942	4.10646e-05	0.00774457	0.00413307	0.00154075	0.0029104	0.0808989	0.49361	0.479272	0.820775	0.676481	0.259137	0.299913	0.00176569	0.0885359	0.00843149	0.927042	0.890254	0.993412	0.580126	0.338653	0.133031	0.289973	0.0117585
SucroseGrain20DAA	0.00992858	3.77519e-05	0.0101956	0.000911292	3.41234e-05	0.00113842	0.996021	0.0142616	0.0296686	0.0028836	0.0106207	0.52532	0.255343	0.831038	0.780325	0.66396	0.272252	0.00294366	0.000281226	0.00243858	0.0168675	0.198817	0.668025	0.00011652	0.229008	0.316169	0.349568	0.955895	0.419928	0.000573892	0.000674636	0.0017428	0.248194	7.00799e-06	0.0152959	0.987838	0.830585	0.639907	0.00382519	4.58786e-06	0.00437102	0.453658	0.0927295	0.117935	0.000652995	0.15378	0.289374	0.771354	0.143467
SucroseGrain30DAA	9.2667e-06	5.75913e-08	1.78059e-05	1.08712e-06	8.26935e-07	0.000356964	0.156042	4.709e-05	0.00161912	6.36067e-06	0.0386847	0.727304	0.888552	0.357756	0.524061	0.201415	0.00590989	0.003349	2.55251e-05	0.00156532	0.00482278	0.67903	0.304959	0.00576976	0.551956	0.187809	0.0136118	0.0707702	0.0101958	3.01823e-05	3.79836e-06	0.000354737	0.594647	0.0167235	0.13291	0.267112	0.654552	0.36939	0.00115506	0.000862154	0.000470461	0.273721	0.117937	0.528874	0.0432871	0.205634	0.188219	0.889269	0.031632
SucroseGrain37DAA	0.00305993	0.000474871	0.000159447	0.00173696	0.007908	0.0261254	0.116715	0.00101283	0.00606463	0.00667298	0.3364	0.56389	0.610877	0.245518	0.980869	0.145689	0.035244	0.0382658	0.00191343	0.0202539	0.0584697	0.739424	0.413536	0.15617	0.645508	0.295054	0.0143036	0.0212646	0.00893533	0.00312482	0.00608957	0.0122856	0.839816	0.318968	0.240018	0.653041	0.473241	0.139037	0.0287735	0.0545559	0.127875	0.763368	0.738199	0.946476	0.307191	0.673251	0.0690786	0.525719	0.535978
SucroseGrain44DAA	0.00594878	0.00158407	0.00465999	7.90858e-05	8.58909e-06	0.000658671	0.264424	0.00801647	0.0175688	2.08507e-05	0.014334	0.717694	0.9199	0.776873	0.163935	0.6009	0.0266127	0.0543705	0.0106759	0.0329993	0.00404294	0.753102	0.291242	0.0582837	0.953153	0.15871	0.0462269	0.0844048	0.00876343	0.00107624	8.09488e-06	0.00253086	0.945306	0.239604	0.955367	0.125474	0.479905	0.857393	0.0499289	0.118006	0.0170834	0.486029	0.0390624	0.886572	0.477996	0.244879	0.245545	0.496688	0.0033824
SucroseFW10DAA	0.913212	0.563837	0.277785	0.376567	0.309912	0.232313	0.264164	0.625328	0.787934	0.805459	0.394698	0.088611	0.0504746	0.0426962	0.0947529	0.914722	0.63474	0.158145	0.253303	0.613525	0.129912	0.374008	0.313556	0.384466	0.857943	0.0845175	0.672821	0.836243	0.928302	0.397893	0.424079	0.125157	0.336337	0.342432	0.0577695	0.792635	0.743418	0.141871	0.306552	0.141102	0.307702	0.582467	0.253282	0.0896596	0.100078	0.597205	0.718487	0.401772	0.65811
SucroseFW20DAA	0.340588	0.677274	0.467304	0.874614	0.487516	0.767848	0.257536	0.333453	0.81682	0.799751	0.144831	0.425732	0.334122	0.217684	0.764614	0.196388	0.1009	0.462469	0.834573	0.757353	0.6632	0.100353	0.177133	0.122487	0.692906	0.855874	0.362406	0.00020951	0.0569049	0.905359	0.890771	0.999233	0.828652	0.000234985	0.0664676	0.453968	0.240888	0.265082	0.865127	0.008737	0.675649	0.441958	0.124319	0.515997	0.000193274	0.310412	0.394562	0.197611	0.426797
SucroseFW30DAA	0.216571	0.167998	0.737002	0.328827	0.0673287	0.304017	0.527566	0.176569	0.48523	0.272959	0.471777	0.289561	0.838301	0.565079	0.718572	0.374156	0.733021	0.67143	0.654925	0.551221	0.340389	0.313575	0.410461	0.074823	0.785766	0.862752	0.991394	0.339423	0.541029	0.41818	0.156562	0.385424	0.218195	0.0133125	0.848845	0.539269	0.530051	0.93325	0.604612	0.0270205	0.0183387	0.777946	0.0115179	0.714411	0.0523391	0.00178654	0.929312	0.0898474	0.313403
SucroseFW37DAA	0.410915	0.417292	0.131489	0.179475	0.243864	0.194618	0.4334	0.855045	0.0644839	0.170297	0.104103	0.399099	0.279727	0.388109	0.553521	0.249806	0.327926	0.262998	0.159989	0.271892	0.293789	0.44628	0.838416	0.432826	0.496941	0.42609	0.599615	0.473554	0.235381	0.260333	0.244046	0.269602	0.984209	0.928888	0.674669	0.484996	0.851593	0.604136	0.171864	0.848552	0.539144	0.322874	0.991846	0.149626	0.985798	0.95063	0.737187	0.766171	0.0859578
SucroseFW44DAA	0.134833	0.261246	0.302595	0.128089	0.118328	0.374536	0.489325	0.383562	0.496829	0.0279326	0.438261	0.804385	0.771958	0.581913	0.0330727	0.72508	0.159018	0.780348	0.656331	0.520787	0.364031	0.562892	0.245735	0.96722	0.685996	0.78967	0.129073	0.328414	0.266785	0.316278	0.0664944	0.519439	0.602632	0.969531	0.795786	0.0827192	0.40271	0.542039	0.309345	0.63899	0.10047	0.628055	0.0768913	0.892971	0.978407	0.167694	0.693368	0.212897	0.00918898
[truncated: 19 more columns]

## Sheet: 2013 landrace
Table S2. Pearson correlation coefficients (r) for the 2013 landrace harvest.
Values >0.5 that are discussed in the text and plotted in figures are highlighted.
Correlations, n = 36	DWMature	AvGrainFW10DAA	AvGrainFW20DAA	AvGrainFW30DAA	AvGrainDW30DAA	%water	AGPaseGrain10DAA	AGPaseGrain20DAA	AGPaseGrain30DAA	AGPaseFW10DAA	AGPaseFW20DAA	AGPaseFW30DAA	StarchSynGrain10DAA	StarchSynGrain20DAA	StarchSynGrain30DAA	StarchSynFW10DAA	StarchSynFW20DAA	StarchSynFW30DAA	StarchGrain10DAA	StarchGrain20DAA	StarchGrain30DAA	StarchGrainMature	%StarchFW10DAA	%StarchFW20DAA	%StarchFW30DAA	%StarchMature	GlucoseGrain10DAA	GlucoseGrain20DAA	GlucoseGrain30DAA	GlucoseFW10DAA	GlucoseFW20DAA	GlucoseFW30DAA	FructoseGrain10DAA	FructoseGrain20DAA	FructoseGrain30DAA	FructoseFW10DAA	FructoseFW20DAA	FructoseFW30DAA	SucroseGrain10DAA	SucroseGrain20DAA	SucroseGrain30DAA	SucroseFW10DAA	SucroseFW20DAA	SucroseFW30DAA
AvGrainFW10DAA	0.483888
AvGrainFW20DAA	0.842012	0.759023
AvGrainFW30DAA	0.885069	0.608413	0.922519
AvGrainDW30DAA	0.788681	0.664218	0.870701	0.863667
%water	0.294868	-0.0991667	0.212221	0.381817	-0.0608035
AGPaseGrain10DAA	0.139571	0.55253	0.275285	0.11369	0.344322	-0.391933
AGPaseGrain20DAA	0.697579	0.428332	0.724305	0.67292	0.680447	0.0968325	-0.0154539
AGPaseGrain30DAA	0.677413	0.470273	0.727626	0.762703	0.729627	0.0911031	-0.0861408	0.719352
AGPaseFW10DAA	0.0708401	0.428288	0.161218	0.00407688	0.255793	-0.408064	0.980999	-0.0778288	-0.171136
AGPaseFW20DAA	-0.0876274	-0.37981	-0.261012	-0.23175	-0.168709	-0.118761	-0.387481	0.467534	0.0937496	-0.330913
AGPaseFW30DAA	-0.227984	-0.185283	-0.208645	-0.266682	-0.113941	-0.394586	-0.276031	0.140564	0.410325	-0.244154	0.489532
StarchSynGrain10DAA	0.496061	0.802686	0.689858	0.494546	0.613274	-0.144836	0.564549	0.364393	0.342782	0.491555	-0.375519	-0.160425
StarchSynGrain20DAA	0.535666	0.454869	0.635334	0.55237	0.507088	0.100186	0.123114	0.510702	0.434775	0.0519047	-0.0977423	-0.146742	0.502047
StarchSynGrain30DAA	0.742567	0.215506	0.624614	0.672983	0.605329	0.309336	0.0298133	0.471083	0.401155	0.00024445	-0.134032	-0.31841	0.400741	0.655999
StarchSynFW10DAA	0.368941	0.4969	0.460322	0.27162	0.427723	-0.180076	0.466969	0.21686	0.162493	0.456441	-0.289511	-0.0905516	0.906718	0.394112	0.428433
StarchSynFW20DAA	0.223497	-0.0179508	0.180214	0.157193	0.125018	0.0442611	-0.144656	0.251779	0.168148	-0.154781	0.130819	0.0328473	0.156274	0.8256	0.516193	0.22195
StarchSynFW30DAA	0.422016	-0.0975278	0.247109	0.272946	0.254097	0.20409	-0.0724302	0.201339	0.0843726	-0.0489955	-0.0251278	-0.21664	0.199858	0.522449	0.886353	0.368034	0.616378
StarchGrain10DAA	0.351466	0.815491	0.557097	0.432061	0.566576	-0.26361	0.541574	0.438617	0.426993	0.472115	-0.130979	-0.0161911	0.616077	0.241948	0.0706028	0.373402	-0.210911	-0.220339
StarchGrain20DAA	0.65966	0.775106	0.769023	0.637057	0.729837	-0.0198536	0.567379	0.502907	0.508557	0.503088	-0.2858	-0.125659	0.809823	0.383259	0.368259	0.648517	-0.0164832	0.0741784	0.589947
StarchGrain30DAA	0.699848	0.649036	0.818072	0.867902	0.833264	0.269812	0.328969	0.481632	0.496789	0.23144	-0.370763	-0.450057	0.611703	0.477703	0.574478	0.411097	0.106493	0.220316	0.391904	0.681152
StarchGrainMature	0.956827	0.50833	0.797448	0.837378	0.73948	0.292372	0.163374	0.648427	0.630289	0.0991213	-0.0997893	-0.246422	0.484481	0.421385	0.660791	0.353952	0.10845	0.342321	0.39619	0.66394	0.654564
%StarchFW10DAA	-0.117444	0.00770551	-0.149076	-0.171229	-0.00302649	-0.325098	0.253952	0.0962287	-0.0584296	0.298461	0.291064	0.132814	-0.0481924	-0.305692	-0.255362	-0.0430689	-0.411911	-0.304201	0.555155	-0.0822177	-0.226242	-0.0474454
%StarchFW20DAA	-0.0187806	0.296153	-0.0287735	-0.155931	0.0450236	-0.307137	0.56399	-0.114918	-0.111666	0.607358	-0.134426	0.0607583	0.420185	-0.176075	-0.201757	0.446391	-0.254566	-0.195697	0.27004	0.611125	0.0256269	0.0555754	0.0827955
%StarchFW30DAA	-0.314225	0.158885	-0.145269	-0.203151	-0.00955371	-0.253858	0.456554	-0.361538	-0.473492	0.471308	-0.330933	-0.38039	0.263762	-0.131578	-0.180859	0.276282	-0.13004	-0.129364	0.0023181	0.130612	0.30157	-0.294374	-0.0858504	0.3613
%StarchMature	-0.177771	0.070292	-0.155747	-0.146291	-0.172748	0.0865397	0.0643656	-0.213443	-0.178196	0.0696181	-0.116962	-0.119367	-0.0432332	-0.38893	-0.266594	-0.049557	-0.403279	-0.257398	0.12972	-0.0463381	-0.12817	0.0951991	0.223193	0.140394	0.0753733
GlucoseGrain10DAA	0.33904	0.826969	0.610819	0.536014	0.474824	0.0977152	0.28079	0.280789	0.480834	0.156905	-0.398031	-0.0641786	0.688006	0.379831	0.0985141	0.426886	0.0187426	-0.187837	0.617905	0.644927	0.56385	0.375729	-0.103184	0.259385	0.109485	0.16263
GlucoseGrain20DAA	-0.0701541	-0.158217	-0.0571428	0.107505	0.00134408	0.213193	-0.221206	-0.141109	-0.185287	-0.246658	-0.156007	-0.443987	-0.330564	-0.0823382	-0.0685513	-0.408184	-0.0774894	-0.162451	-0.0912176	-0.37327	0.160542	-0.0716584	0.122383	-0.546127	0.128813	0.0933231	-0.0511562
GlucoseGrain30DAA	0.24876	0.117388	0.293364	0.436001	0.296444	0.402734	-0.168389	0.107761	0.101352	-0.225603	-0.251173	-0.449121	0.0403619	0.145693	0.270449	-0.0718697	0.0115452	0.0787846	0.0943028	-0.0359138	0.460654	0.242597	0.0504057	-0.452252	0.057106	0.0608969	0.285384	0.809732
GlucoseFW10DAA	0.0600073	0.396294	0.244016	0.261696	0.130883	0.222211	0.0420703	-0.0215575	0.248065	-0.0422539	-0.355645	-0.00719365	0.360634	0.10526	-0.0788532	0.237879	-0.0383936	-0.244855	0.223559	0.319115	0.304216	0.12127	-0.149067	0.186131	0.096945	0.289431	0.828644	0.0989994	0.374819
GlucoseFW20DAA	-0.326068	-0.351781	-0.34737	-0.178899	-0.257179	0.12249	-0.268687	-0.36552	-0.387004	-0.261903	-0.0977733	-0.346234	-0.50039	-0.277911	-0.262744	-0.513765	-0.150996	-0.241335	-0.232416	-0.57117	-0.0962656	-0.311741	0.160885	-0.496513	0.173462	0.149279	-0.210402	0.951077	0.671688	0.0327559
GlucoseFW30DAA	-0.0765313	-0.0976663	-0.0335777	0.103649	-0.00777191	0.310764	-0.234016	-0.153058	-0.161846	-0.256072	-0.202619	-0.380256	-0.174947	-0.0860525	0.0088934	-0.22559	-0.0855865	-0.0582654	-0.046371	-0.295907	0.175987	-0.0546876	0.128167	-0.454802	0.142013	0.168078	0.115472	0.877699	0.931578	0.315952	0.840382
FructoseGrain10DAA	0.133536	0.586907	0.373248	0.344621	0.247374	0.227626	0.08183	0.183402	0.222496	-0.0185309	-0.249764	-0.16608	0.484113	0.265475	0.00408678	0.273316	0.0315494	-0.191416	0.403135	0.391285	0.454298	0.164957	-0.0987013	0.126021	0.230382	0.195762	0.871955	0.209367	0.508889	0.848719	0.0980897	0.42936
FructoseGrain20DAA	-0.0563982	-0.0895861	0.00999174	0.171939	0.0597215	0.278966	-0.236487	-0.101018	-0.110988	-0.268643	-0.179346	-0.410545	-0.30587	-0.102735	-0.052931	-0.412474	-0.131362	-0.169371	-0.081392	-0.320567	0.230453	-0.0451	0.0423593	-0.545952	0.136474	0.134105	0.0146703	0.955127	0.836956	0.144812	0.887369	0.883375	0.262396
FructoseGrain30DAA	0.177812	0.128142	0.277342	0.42069	0.279183	0.380982	-0.151474	0.0702305	0.0953429	-0.224607	-0.28779	-0.439764	-0.00424867	0.126634	0.138267	-0.162665	-0.0105742	-0.0680509	0.0554963	-0.0354796	0.481831	0.174566	-0.0332046	-0.438849	0.125463	0.0920015	0.30964	0.810122	0.914874	0.395213	0.66533	0.853773	0.518823	0.857177
FructoseFW10DAA	-0.101879	0.179864	0.0522931	0.101487	-0.051453	0.332338	-0.13732	-0.0592041	-0.00688337	-0.195348	-0.18033	-0.153762	0.142838	0.0170778	-0.132552	0.0500741	-0.0384977	-0.221087	0.0616431	0.055499	0.210981	-0.0575808	-0.0963578	-0.0156319	0.201222	0.278493	0.616926	0.407642	0.601851	0.851115	0.376504	0.629874	0.886116	0.433815	0.596152
FructoseFW20DAA	-0.304118	-0.300583	-0.285118	-0.107643	-0.199361	0.195994	-0.298724	-0.323441	-0.307652	-0.2962	-0.113538	-0.316125	-0.491972	-0.295969	-0.246118	-0.530745	-0.198268	-0.252592	-0.230152	-0.529349	-0.0221948	-0.279854	0.0879346	-0.508509	0.178536	0.182184	-0.151921	0.934265	0.714625	0.0813431	0.963346	0.862225	0.150368	0.950052	0.728048	0.412779
FructoseFW30DAA	-0.168783	-0.111428	-0.069726	0.0525546	-0.0482094	0.249248	-0.214868	-0.197988	-0.189622	-0.251113	-0.229018	-0.355691	-0.224273	-0.0927393	-0.131324	-0.309302	-0.0892059	-0.200725	-0.105138	-0.309879	0.159829	-0.147858	0.0491974	-0.43909	0.207105	0.190096	0.121145	0.867679	0.827382	0.331968	0.831235	0.907563	0.426974	0.883947	0.920827	0.62293	0.864513
SucroseGrain10DAA	0.460762	0.857666	0.668651	0.508954	0.624502	-0.205098	0.543808	0.342365	0.492435	0.47104	-0.369613	0.00740841	0.742184	0.364323	0.230138	0.541089	-0.0416585	-0.0274095	0.724182	0.790201	0.527275	0.462511	-0.023067	0.435836	0.120682	-0.0652717	0.628036	-0.358521	-0.134622	0.197985	-0.51122	-0.317794	0.300912	-0.277587	-0.145354	-0.0889565	-0.447647	-0.36118
SucroseGrain20DAA	0.699821	0.455845	0.717082	0.742846	0.727532	0.164799	0.0629944	0.653517	0.554417	-0.0319864	-0.011716	-0.214015	0.356169	0.582521	0.597619	0.186549	0.350596	0.33924	0.229123	0.596996	0.679523	0.645406	-0.278683	0.0243217	-0.0875554	-0.230167	0.321088	-0.0251487	0.168696	0.0468039	-0.263022	-0.111945	0.184154	0.0181494	0.226778	-0.0646016	-0.219036	-0.0666854	0.416652
SucroseGrain30DAA	0.834812	0.370343	0.691752	0.788331	0.75186	0.239439	0.0870758	0.662933	0.602033	0.0281757	0.0342622	-0.196977	0.302324	0.353023	0.652195	0.161264	0.110837	0.369607	0.249515	0.581528	0.65147	0.8027	-0.125458	0.0255113	-0.23071	-0.160353	0.171847	-0.0225358	0.228798	-0.0971882	-0.241272	-0.0596793	0.0341609	0.0499617	0.19868	-0.180622	-0.168758	-0.114821	0.363014	0.805962
SucroseFW10DAA	0.120278	0.204235	0.0908871	-0.00513132	0.175287	-0.317631	0.354015	-0.0467494	0.112596	0.396403	-0.146408	0.217185	0.309027	-0.0516864	0.0630618	0.385596	-0.101831	0.0595157	0.172782	0.394901	0.0713202	0.116033	-0.0387177	0.521788	0.196654	-0.141719	0.0132729	-0.492764	-0.449422	-0.150122	-0.473608	-0.464479	-0.233713	-0.42596	-0.500363	-0.381176	-0.418697	-0.538944	0.6447	0.0763132	0.110696
SucroseFW20DAA	-0.016951	-0.272603	-0.195233	-0.0603435	-0.019098	-0.0623915	-0.241101	0.0286553	-0.0816737	-0.243251	0.287195	-0.0354864	-0.323509	0.0679943	0.106773	-0.286273	0.306403	0.203998	-0.371081	-0.106812	-0.0352258	-0.0301176	-0.246295	0.0443594	0.0378424	-0.121864	-0.289724	0.00901309	-0.139812	-0.235356	0.0270034	-0.146152	-0.228215	-0.0113384	-0.0390569	-0.197213	0.0125764	-0.0398234	-0.226778	0.532935	0.300039	0.000485298
SucroseFW30DAA	0.362304	-0.0956862	0.0893651	0.159582	0.257573	-0.0616254	-0.0127538	0.313336	0.145128	0.0126053	0.315795	0.0162863	-0.0727045	-0.0427029	0.294377	-0.0469262	0.0373182	0.29174	-0.127917	0.21786	0.0962128	0.362784	-0.0663609	0.199916	-0.121274	-0.115993	-0.331569	-0.166061	-0.138323	-0.457502	-0.200058	-0.234208	-0.360823	-0.124882	-0.162883	-0.437438	-0.16498	-0.261724	0.00973664	0.492702	0.723957	0.197588	0.593121
P-values calculated using the F-test
	DWMature	AvGrainFW10DAA	AvGrainFW20DAA	AvGrainFW30DAA	AvGrainDW30DAA	%water	AGPaseGrain10DAA	AGPaseGrain20DAA	AGPaseGrain30DAA	AGPaseFW10DAA	AGPaseFW20DAA	AGPaseFW30DAA	StarchSynGrain10DAA	StarchSynGrain20DAA	StarchSynGrain30DAA	StarchSynFW10DAA	StarchSynFW20DAA	StarchSynFW30DAA	StarchGrain10DAA	StarchGrain20DAA	StarchGrain30DAA	StarchGrainMature	%StarchFW10DAA	%StarchFW20DAA	%StarchFW30DAA	%StarchMature	GlucoseGrain10DAA	GlucoseGrain20DAA	GlucoseGrain30DAA	GlucoseFW10DAA	GlucoseFW20DAA	GlucoseFW30DAA	FructoseGrain10DAA	FructoseGrain20DAA	FructoseGrain30DAA	FructoseFW10DAA	FructoseFW20DAA	FructoseFW30DAA	SucroseGrain10DAA	SucroseGrain20DAA	SucroseGrain30DAA	SucroseFW10DAA	SucroseFW20DAA	SucroseFW30DAA
AvGrainFW10DAA	0.00278897
AvGrainFW20DAA	1.2287e-10	8.08084e-08
AvGrainFW30DAA	7.77587e-13	8.26077e-05	1.30741e-15
AvGrainDW30DAA	1.11186e-08	1.00016e-05	5.13517e-12	1.19437e-11
%water	0.0808416	0.565005	0.214015	0.0215685	0.724634
AGPaseGrain10DAA	0.416875	0.000475451	0.104165	0.509117	0.039746	0.0180756
AGPaseGrain20DAA	2.26448e-06	0.00915375	5.92212e-07	6.91287e-06	4.97287e-06	0.574243	0.928719
AGPaseGrain30DAA	5.68552e-06	0.00380063	4.95904e-07	6.41754e-08	4.4506e-07	0.597202	0.617403	7.68042e-07
AGPaseFW10DAA	0.681398	0.0091617	0.34756	0.981173	0.132126	0.0134894	4.22664e-26	0.651861	0.318296
AGPaseFW20DAA	0.611321	0.022324	0.124148	0.173821	0.32531	0.490277	0.0195495	0.00403871	0.586547	0.0486846
AGPaseFW30DAA	0.181119	0.279313	0.222016	0.115893	0.508178	0.0172422	0.103192	0.413535	0.0129328	0.151274	0.00244409
StarchSynGrain10DAA	0.00209207	3.89353e-09	3.24927e-06	0.00216958	6.98322e-05	0.399337	0.000334961	0.0288933	0.0406995	0.00232986	0.0240138	0.349968
StarchSynGrain20DAA	0.000760488	0.00531555	3.14182e-05	0.000477623	0.00159759	0.560992	0.474398	0.00145959	0.00805299	0.763689	0.570634	0.393096	0.00180922
StarchSynGrain30DAA	2.16e-07	0.206842	4.6671e-05	6.89434e-06	9.17698e-05	0.066382	0.862962	0.00373255	0.0153164	0.998871	0.435782	0.058407	0.0154323	1.40238e-05
StarchSynFW10DAA	0.0268086	0.00205024	0.00472846	0.109046	0.00926422	0.293284	0.00408942	0.203934	0.343708	0.00514013	0.0867757	0.599433	2.66067e-14	0.0173888	0.00913562
StarchSynFW20DAA	0.190094	0.917239	0.292907	0.359885	0.467536	0.797704	0.399929	0.138515	0.326945	0.367398	0.446962	0.849168	0.362737	5.76696e-10	0.00126995	0.193259
StarchSynFW30DAA	0.0103549	0.571484	0.146231	0.10726	0.134798	0.232502	0.674634	0.238993	0.624669	0.776588	0.884341	0.204405	0.242539	0.00108065	6.49005e-13	0.027214	6.26366e-05
StarchGrain10DAA	0.0355571	1.38324e-09	0.000416854	0.00850209	0.00031533	0.120313	0.000646911	0.00745212	0.00939798	0.00364738	0.4464	0.925328	6.33025e-05	0.15512	0.682409	0.0248854	0.216922	0.196595
StarchGrain20DAA	1.2079e-05	2.86009e-08	4.27786e-08	2.94404e-05	4.40025e-07	0.908502	0.000307841	0.00177145	0.00154017	0.00176362	0.0910789	0.465238	2.20799e-09	0.0210388	0.027113	1.89108e-05	0.923985	0.667227	0.000152634
StarchGrain30DAA	2.03218e-06	1.85278e-05	1.11206e-09	7.22668e-12	2.86016e-10	0.111517	0.0501048	0.0029383	0.00205575	0.174415	0.0260088	0.00588462	7.37517e-05	0.00321501	0.000248237	0.0127474	0.536463	0.196643	0.018085	4.81937e-06
StarchGrainMature	4.02764e-20	0.00154895	5.81997e-09	1.93425e-10	2.57641e-07	0.0835664	0.341063	1.8978e-05	3.79196e-05	0.565184	0.562553	0.147392	0.00275085	0.0104819	1.15298e-05	0.0341867	0.528959	0.0409883	0.0167544	1.01184e-05	1.48607e-05
%StarchFW10DAA	0.495138	0.964425	0.385531	0.31803	0.986023	0.0530315	0.135028	0.576644	0.734991	0.077042	0.0850216	0.44	0.780159	0.0698168	0.132802	0.803044	0.0125542	0.0712609	0.000440937	0.633572	0.184566	0.783485
%StarchFW20DAA	0.913428	0.0794668	0.867698	0.363805	0.794293	0.0684384	0.000340559	0.504524	0.516738	8.56456e-05	0.43442	0.724831	0.0107271	0.304317	0.237999	0.00635276	0.134055	0.252689	0.111203	7.52413e-05	0.882059	0.747503	0.63118
%StarchFW30DAA	0.0619857	0.354673	0.397914	0.234703	0.955899	0.135178	0.00512777	0.0302686	0.00353644	0.00371383	0.0486706	0.0221036	0.120091	0.444306	0.291155	0.102866	0.449695	0.452075	0.989295	0.447686	0.0738673	0.081376	0.618594	0.030386
%StarchMature	0.299607	0.683735	0.364377	0.394567	0.31369	0.615768	0.709185	0.211328	0.298435	0.686612	0.496922	0.48805	0.802308	0.0190592	0.116017	0.774094	0.0147339	0.129633	0.450823	0.788422	0.456295	0.580747	0.190713	0.414103	0.662182
GlucoseGrain10DAA	0.0430933	5.10101e-10	7.60416e-05	0.000753331	0.00343186	0.570742	0.0971474	0.0971485	0.00299275	0.360779	0.0162085	0.709993	3.53755e-06	0.0223161	0.567581	0.0094178	0.913602	0.272619	5.93484e-05	2.17664e-05	0.00034198	0.0239285	0.54927	0.126596	0.525008	0.343295
GlucoseGrain20DAA	0.684323	0.356727	0.740624	0.532574	0.993793	0.211874	0.194794	0.411705	0.279303	0.146994	0.363567	0.00667677	0.0489372	0.633073	0.691176	0.0134592	0.653284	0.343836	0.596739	0.0249408	0.349612	0.677914	0.477046	0.000569923	0.45402	0.588259	0.767002
GlucoseGrain30DAA	0.143468	0.495343	0.0824749	0.00785688	0.0791573	0.0148814	0.326242	0.531594	0.55642	0.185842	0.139499	0.00600122	0.815203	0.396524	0.110642	0.677016	0.946718	0.647861	0.584331	0.835272	0.00469465	0.153981	0.770328	0.00561889	0.740785	0.724228	0.091572	2.2243e-09
GlucoseFW10DAA	0.728102	0.016723	0.151512	0.12313	0.446738	0.192722	0.807524	0.900686	0.144627	0.8067	0.033278	0.966786	0.0307156	0.541219	0.647574	0.162399	0.82407	0.150067	0.189967	0.057821	0.0712461	0.481091	0.385557	0.277078	0.573796	0.0868671	4.38308e-10	0.565665	0.0242993
GlucoseFW20DAA	0.0522854	0.0353812	0.0379127	0.296503	0.129971	0.476658	0.113075	0.0283649	0.0197135	0.122822	0.570512	0.0385877	0.00188397	0.100771	0.121581	0.00135097	0.379369	0.156201	0.172553	0.000274589	0.576497	0.0641901	0.34857	0.00206947	0.311663	0.384874	0.21806	3.22805e-19	7.28937e-06	0.849583
GlucoseFW30DAA	0.657307	0.570935	0.845854	0.54746	0.964118	0.0650737	0.169533	0.37282	0.345658	0.13169	0.235957	0.0221545	0.307476	0.617765	0.958945	0.185869	0.619677	0.735709	0.788275	0.0797279	0.304562	0.751408	0.456304	0.00532308	0.408688	0.32715	0.502456	2.10901e-12	1.94149e-16	0.0604883	1.44371e-10
FructoseGrain10DAA	0.437497	0.000168269	0.0249501	0.0395633	0.145786	0.181823	0.63518	0.284308	0.192138	0.914575	0.141808	0.333016	0.00277445	0.117615	0.981128	0.106767	0.855064	0.263421	0.0147728	0.0182842	0.00538046	0.336342	0.566841	0.463942	0.176448	0.252527	4.39518e-12	0.220384	0.00152746	6.20623e-11	0.569259	0.00897007
FructoseGrain20DAA	0.743889	0.603347	0.953879	0.315997	0.729349	0.0994313	0.164943	0.557726	0.519302	0.113136	0.295277	0.0128798	0.069645	0.551017	0.759154	0.012422	0.445061	0.323387	0.636997	0.0566282	0.176311	0.793952	0.806227	0.000572719	0.427387	0.435529	0.932325	7.66511e-20	2.01443e-10	0.399416	5.61598e-13	9.83847e-13	0.122093
FructoseGrain30DAA	0.299494	0.456394	0.101499	0.0106233	0.0991571	0.0218803	0.377845	0.683997	0.580174	0.187844	0.0887511	0.00728037	0.98038	0.461757	0.421284	0.343192	0.951194	0.69332	0.747851	0.837237	0.00292484	0.308546	0.847547	0.00741703	0.465942	0.593576	0.0661018	2.15492e-09	5.98826e-15	0.0170501	9.54665e-06	3.62841e-11	0.00118707	2.49905e-11
FructoseFW10DAA	0.554356	0.293861	0.761972	0.555892	0.765688	0.0476643	0.424502	0.731607	0.968218	0.253552	0.292591	0.370599	0.405942	0.921251	0.440912	0.771798	0.8236	0.195041	0.720983	0.747839	0.216768	0.738705	0.57613	0.9279	0.239273	0.10003	6.14365e-05	0.0135953	0.000103193	4.82363e-11	0.023617	3.85051e-05	6.712e-13	0.00820951	0.000124703
FructoseFW20DAA	0.0713423	0.0748639	0.0918877	0.532048	0.243736	0.251955	0.0767696	0.0543251	0.0679527	0.0794162	0.509688	0.0603399	0.00230692	0.0796626	0.147909	0.000868213	0.246384	0.137203	0.176892	0.000901157	0.897766	0.098314	0.610067	0.00154202	0.2975	0.287574	0.376422	4.29581e-17	9.79395e-07	0.6372	2.61952e-21	1.41175e-11	0.381379	4.55615e-19	4.84769e-07	0.0123508
FructoseFW30DAA	0.325094	0.517635	0.686151	0.760816	0.780083	0.142659	0.208221	0.247065	0.268006	0.139598	0.179093	0.0332539	0.188519	0.590605	0.445195	0.0664138	0.604891	0.240458	0.541688	0.0658827	0.351783	0.389466	0.775691	0.00738081	0.225525	0.26679	0.481546	7.42363e-12	4.91426e-10	0.047928	3.4552e-10	2.28922e-14	0.00940159	9.09052e-13	1.8018e-15	4.95991e-05	1.08177e-11
SucroseGrain10DAA	0.00468364	2.36666e-11	8.29856e-06	0.001525	4.68609e-05	0.230152	0.000608054	0.0409609	0.00228164	0.00373619	0.0265112	0.965795	2.20803e-07	0.0289264	0.176918	0.000655628	0.809373	0.873919	5.96083e-07	9.9603e-09	0.000952097	0.00450914	0.89377	0.00788313	0.483238	0.705272	4.1198e-05	0.0317805	0.433744	0.247072	0.00144071	0.0589235	0.0745301	0.101185	0.397636	0.605905	0.0061889	0.0304452
SucroseGrain20DAA	2.03484e-06	0.00520609	8.63669e-07	2.12555e-07	4.98424e-07	0.33681	0.715119	1.55002e-05	0.000450398	0.853078	0.945931	0.210077	0.0330013	0.000193364	0.000118813	0.275982	0.0360472	0.0429628	0.17889	0.000121281	5.18076e-06	2.13638e-05	0.0997885	0.888027	0.611615	0.176864	0.0562053	0.884245	0.325349	0.786344	0.121173	0.515682	0.282305	0.916327	0.1835	0.708165	0.199322	0.699184	0.0114775
SucroseGrain30DAA	2.47185e-10	0.0261914	2.97689e-06	1.14027e-08	1.25126e-07	0.159579	0.613575	1.05514e-05	0.000102567	0.870424	0.842751	0.249536	0.0731126	0.0346938	1.63429e-05	0.347421	0.519875	0.0265138	0.142217	0.000199494	1.68225e-05	3.88941e-09	0.46596	0.882588	0.175816	0.350187	0.316261	0.896203	0.179523	0.572831	0.156312	0.729533	0.84321	0.772297	0.245384	0.291796	0.325169	0.504885	0.0295512	3.00963e-09
SucroseFW10DAA	0.484712	0.232163	0.598075	0.976305	0.30652	0.0590609	0.0341523	0.786587	0.51323	0.0166903	0.394187	0.20324	0.066668	0.764655	0.714827	0.0202032	0.554543	0.730247	0.313593	0.0171455	0.679353	0.500369	0.822608	0.00109939	0.25033	0.409668	0.938759	0.00226387	0.00596356	0.382167	0.00352724	0.00431949	0.170103	0.0095901	0.0018852	0.0218076	0.0110379	0.00069545	2.19595e-05	0.658224	0.520408
SucroseFW20DAA	0.921834	0.10772	0.253837	0.726637	0.91197	0.717733	0.156614	0.868237	0.635828	0.15284	0.0894431	0.837206	0.0542717	0.693563	0.535387	0.090522	0.0691361	0.232716	0.0258711	0.535237	0.838386	0.861576	0.147609	0.797264	0.826557	0.478929	0.0865335	0.958392	0.41606	0.167032	0.875772	0.395022	0.180665	0.947671	0.821079	0.248957	0.941967	0.817626	0.1835	0.000818701	0.0754174	0.997759
SucroseFW30DAA	0.0298948	0.578804	0.604244	0.352538	0.129363	0.72106	0.941149	0.0627671	0.398377	0.941834	0.0606235	0.924891	0.67347	0.804686	0.0813722	0.785799	0.828924	0.0842671	0.457193	0.201806	0.576707	0.029662	0.70058	0.2424	0.481079	0.500517	0.0482131	0.333072	0.421093	0.00502467	0.242057	0.169173	0.0306216	0.468025	0.342535	0.00763232	0.336273	0.123087	0.955056	0.00226723	6.03211e-07	0.248042	0.000137714

## Sheet: 2013 elites
Table S2. Pearson correlation coefficients (r) for the 2013 elite cultivar harvest.
Values >0.5 that are discussed in the text and plotted in figures are highlighted.
Correlations, n = 21	DWMature	AvGrainFW10DAA	AvGrainFW20DAA	AvGrainFW30DAA	AvGrainDW30DAA	%water	AGPaseGrain10DAA	AGPaseGrain20DAA	AGPaseGrain30DAA	AGPaseFW10DAA	AGPaseFW20DAA	AGPaseFW30DAA	StarchSynGrain10DAA	StarchSynGrain20DAA	StarchSynGrain30DAA	StarchSynFW10DAA	StarchSynFW20DAA	StarchSynFW30DAA	StarchGrain10DAA	StarchGrain20DAA	StarchGrain30DAA	StarchGrainMature	%StarchFW10DAA	%StarchFW20DAA	%StarchFW30DAA	%StarchMature	GlucoseGrain10DAA	GlucoseGrain20DAA	GlucoseGrain30DAA	GlucoseFW10DAA	GlucoseFW20DAA	GlucoseFW30DAA	FructoseGrain10DAA	FructoseGrain20DAA	FructoseGrain30DAA	FructoseFW10DAA	FructoseFW20DAA	FructoseFW30DAA	SucroseGrain10DAA	SucroseGrain20DAA	SucroseGrain30DAA	SucroseFW10DAA	SucroseFW20DAA	SucroseFW30DAA
AvGrainFW10DAA	0.272484
AvGrainFW20DAA	0.359514	0.831641
AvGrainFW30DAA	0.606138	0.528478	0.597466
AvGrainDW30DAA	0.592431	0.676574	0.653916	0.812672
%water	-0.0186993	-0.1857	0.0530072	0.227561	-0.265161
AGPaseGrain10DAA	0.166541	0.938637	0.749818	0.595771	0.684357	-0.102321
AGPaseGrain20DAA	-0.0400415	0.336452	0.572973	0.344873	0.304828	0.121211	0.218596
AGPaseGrain30DAA	0.342381	0.585262	0.735113	0.791385	0.65181	0.333472	0.652135	0.434815
AGPaseFW10DAA	0.200592	0.920942	0.723121	0.619937	0.721083	-0.147006	0.986816	0.15838	0.625121
AGPaseFW20DAA	-0.324219	-0.315195	-0.182398	-0.106804	-0.200912	0.0891311	-0.382088	0.7005	-0.120077	-0.433855
AGPaseFW30DAA	-0.136343	0.284641	0.434499	0.0164326	0.0372453	0.227968	0.302124	0.280274	0.622212	0.230429	-0.0453845
StarchSynGrain10DAA	0.248458	0.849297	0.62425	0.533108	0.661519	-0.210809	0.866107	0.0269522	0.451626	0.911132	-0.507504	0.05238
StarchSynGrain20DAA	-0.0478053	0.184295	0.323785	-0.259123	0.0772612	-0.289244	0.0454558	0.296532	0.0329667	0.0232038	0.0750628	0.39664	-0.00247002
StarchSynGrain30DAA	0.391078	0.0432702	0.107848	0.237331	0.344866	-0.249345	-0.0075395	0.173386	0.306513	-0.0406376	0.127977	0.199176	-0.0352868	0.285003
StarchSynFW10DAA	0.155253	0.3388	0.119322	0.304563	0.357146	-0.129968	0.420851	-0.372053	0.1006	0.51898	-0.549992	-0.240977	0.778839	-0.227365	-0.114607
StarchSynFW20DAA	-0.204148	-0.188512	-0.14567	-0.570889	-0.247795	-0.327672	-0.293902	0.0396805	-0.311391	-0.316747	0.177679	0.233001	-0.311806	0.883644	0.275802	-0.328104
StarchSynFW30DAA	0.21712	-0.130381	-0.109574	-0.132809	0.0624395	-0.376566	-0.210416	0.0397503	0.00778349	-0.252158	0.158164	0.186946	-0.221606	0.388575	0.928465	-0.23534	0.49557
StarchGrain10DAA	-0.00599033	0.874623	0.754244	0.393969	0.461804	-0.0193182	0.876363	0.467136	0.574464	0.806979	-0.0858777	0.427856	0.623817	0.215944	-0.000592043	0.0760443	-0.0983051	-0.132353
StarchGrain20DAA	0.145927	0.743437	0.875228	0.529347	0.514738	0.247923	0.712602	0.563983	0.581746	0.684946	-0.0828981	0.263152	0.596602	0.193355	-0.156619	0.169707	-0.231095	-0.358999	0.737803
StarchGrain30DAA	0.403675	0.515286	0.533953	0.866686	0.74099	0.227638	0.647119	0.35841	0.696122	0.655418	-0.0336615	0.0348595	0.469393	-0.231383	0.0282435	0.179042	-0.505488	-0.285104	0.508833	0.604345
StarchGrainMature	0.768349	0.456009	0.573432	0.56866	0.540214	0.00778533	0.387877	0.0444544	0.433694	0.345151	-0.373084	0.0521101	0.253853	0.0347952	0.396884	-0.0889874	-0.184565	0.24981	0.34892	0.372717	0.504118
%StarchFW10DAA	-0.411992	0.252614	0.308284	0.0266034	-0.0976415	0.260039	0.334689	0.502222	0.277981	0.240426	0.343228	0.40772	-0.00620319	0.212053	-0.10545	-0.335741	0.11101	-0.12144	0.673174	0.41179	0.26267	-0.018741
%StarchFW20DAA	-0.0304597	0.499293	0.588942	0.394847	0.31811	0.3642	0.516966	0.456924	0.336849	0.50175	0.0373676	0.0317299	0.449306	0.0290395	-0.339974	0.19055	-0.276126	-0.500416	0.542178	0.904445	0.568859	0.122516	0.38767
%StarchFW30DAA	-0.109847	0.185052	0.0841662	0.223041	0.22527	0.0588478	0.369267	0.0266961	0.167489	0.376858	-0.0377306	0.00182581	0.155492	-0.165973	-0.349329	-0.00911572	-0.211812	-0.406817	0.307576	0.275619	0.649687	0.0876291	0.345723	0.391346
%StarchMature	0.152662	0.409944	0.509597	0.257267	0.216303	0.0393942	0.414525	0.120129	0.319198	0.313308	-0.226721	0.221802	0.121958	0.0914136	0.209982	-0.309066	-0.0844225	0.160962	0.53469	0.41543	0.364014	0.749313	0.396363	0.210655	0.247405
GlucoseGrain10DAA	0.146343	0.620801	0.471265	0.355983	0.572922	-0.304986	0.623632	0.0166542	0.255354	0.708586	-0.402318	-0.0362711	0.777087	0.119712	-0.223495	0.631078	-0.148358	-0.354697	0.431684	0.476255	0.419598	-0.0168223	-0.0270088	0.404069	0.283709	-0.188118
GlucoseGrain20DAA	-0.16829	-0.29726	-0.393752	-0.271871	-0.316893	-0.211924	-0.31192	-0.378997	-0.508053	-0.287048	-0.111223	-0.503642	-0.153977	-0.174769	-0.100924	0.0698944	0.000607957	-0.00454941	-0.252485	-0.422873	-0.254282	-0.0981649	-0.0544404	-0.354466	-0.0343018	0.0254799	0.0622653
GlucoseGrain30DAA	0.516148	-0.072158	-0.080205	0.253966	0.132992	0.0884034	-0.0753865	-0.308738	-0.0838658	-0.00394643	-0.31194	-0.470765	0.0476928	-0.214917	-0.0803282	0.187411	-0.211786	-0.185169	-0.178416	-0.0646492	0.232774	0.291214	-0.183791	-0.00896799	0.106039	-0.0894879	0.295396	0.545891
GlucoseFW10DAA	0.0327753	0.114271	0.0342991	0.118081	0.23364	-0.162378	0.1521	-0.240293	-0.066622	0.269416	-0.337034	-0.268177	0.415479	-0.0408986	-0.354293	0.590623	-0.127408	-0.416922	-0.0453136	0.118704	0.193153	-0.309958	-0.213782	0.202399	0.223662	-0.519963	0.836398	0.336144	0.523742
GlucoseFW20DAA	-0.243125	-0.429464	-0.5626	-0.372522	-0.431879	-0.188897	-0.425434	-0.466119	-0.605054	-0.4003	-0.0690846	-0.531074	-0.261896	-0.219454	-0.122478	0.039476	0.0372427	0.00976306	-0.368271	-0.561765	-0.348879	-0.208602	-0.102093	-0.443033	-0.0640407	-0.0674896	-0.0447444	0.978811	0.494238	0.286065
GlucoseFW30DAA	0.431608	-0.141594	-0.168266	0.120372	0.0163495	0.0614592	-0.148678	-0.384585	-0.201087	-0.0766377	-0.326617	-0.493253	-0.00829852	-0.199845	-0.137255	0.172255	-0.153161	-0.192815	-0.236435	-0.140113	0.121489	0.212809	-0.199539	-0.0624969	0.0942574	-0.12397	0.270237	0.612226	0.989124	0.540273	0.573469
FructoseGrain10DAA	0.0876974	0.358264	0.279365	0.248634	0.35985	-0.178053	0.380845	-0.0890229	0.0650781	0.480739	-0.364437	-0.217882	0.574265	0.0423971	-0.340936	0.573401	-0.149688	-0.443784	0.220586	0.36103	0.341334	-0.12501	-0.012105	0.388537	0.307915	-0.294645	0.910851	0.312562	0.546953	0.931869	0.211073	0.541488
FructoseGrain20DAA	-0.255978	-0.0960442	-0.238338	-0.172567	-0.260889	-0.0686007	-0.0814532	-0.27732	-0.360004	-0.0641239	-0.128144	-0.386462	0.000448997	-0.231129	-0.314003	0.0996411	-0.134614	-0.259203	-0.0124829	-0.153164	-0.0269493	-0.129619	0.134585	-0.0459137	0.2274	0.063607	0.257129	0.900805	0.577686	0.467304	0.863545	0.636035	0.493138
FructoseGrain30DAA	0.132842	-0.0763729	-0.125955	0.121883	0.0132779	0.070346	-0.0439615	-0.222446	-0.157885	0.019361	-0.170934	-0.422048	0.0525159	-0.172711	-0.238822	0.17444	-0.156414	-0.301107	-0.0603719	-0.00376066	0.22976	0.0108172	0.0676689	0.128353	0.250624	-0.125438	0.40963	0.640288	0.880446	0.647004	0.600084	0.890412	0.67613	0.776971
FructoseFW10DAA	0.0200612	0.0422823	0.00458236	0.105993	0.117793	-0.0331496	0.0811759	-0.226768	-0.129259	0.186933	-0.2933	-0.360242	0.31158	-0.0880495	-0.413724	0.486847	-0.158988	-0.475563	-0.057078	0.146301	0.205083	-0.262859	-0.0938496	0.274471	0.26422	-0.435325	0.728173	0.475417	0.682223	0.942061	0.412931	0.700363	0.935704	0.622649	0.807841
FructoseFW20DAA	-0.318079	-0.263705	-0.433057	-0.288737	-0.390564	-0.0650316	-0.238645	-0.381548	-0.489528	-0.217293	-0.0842483	-0.447321	-0.132158	-0.273423	-0.317245	0.0674514	-0.084869	-0.220622	-0.17382	-0.332637	-0.155475	-0.241282	0.0520644	-0.177374	0.161625	-0.0434258	0.132304	0.918978	0.544786	0.418329	0.924355	0.618537	0.385377	0.976151	0.744245	0.564149
FructoseFW30DAA	0.0353227	-0.143081	-0.214906	-0.0193328	-0.108566	0.0345452	-0.116453	-0.288844	-0.274928	-0.0549096	-0.173224	-0.433256	-0.00616291	-0.158752	-0.291873	0.150158	-0.0975381	-0.30121	-0.113658	-0.0828236	0.110053	-0.0716419	0.0559503	0.0688387	0.234263	-0.152278	0.37232	0.69924	0.841347	0.643205	0.673475	0.873145	0.651406	0.827733	0.988311	0.802811	0.811641
SucroseGrain10DAA	0.269968	0.95217	0.79877	0.513789	0.70984	-0.228976	0.914794	0.270342	0.622518	0.896206	-0.363272	0.360692	0.816478	0.123928	0.0574595	0.339788	-0.233583	-0.110005	0.825152	0.671171	0.504888	0.446801	0.176732	0.407269	0.207511	0.399629	0.608219	-0.313472	-0.134786	0.124008	-0.442874	-0.205114	0.3213	-0.137275	-0.16858	0.00858668	-0.30206	-0.234652
SucroseGrain20DAA	0.065513	-0.287102	-0.415542	-0.331367	-0.25991	-0.253932	-0.301146	-0.328428	-0.31665	-0.332748	-0.032246	-0.0818244	-0.276911	-0.18576	0.12277	-0.156369	0.0366616	0.264301	-0.242595	-0.609586	-0.351769	0.151915	-0.171425	-0.663318	-0.172915	0.18869	-0.284684	0.403142	-0.111618	-0.210301	0.448512	-0.0692095	-0.325075	0.187232	-0.15465	-0.275443	0.261167	-0.100326	-0.17427
SucroseGrain30DAA	0.740412	0.0268097	-0.030936	0.346947	0.350066	-0.132138	0.0168204	-0.212447	0.0488555	0.0350491	-0.226373	-0.356692	-0.0409728	-0.0651223	0.364649	-0.0836475	-0.0410585	0.253881	-0.0565449	-0.176151	0.224508	0.671906	-0.174332	-0.254659	-0.0902413	0.268857	-0.0326206	0.178468	0.633098	-0.0351327	0.164093	0.582565	0.013547	0.0413994	0.376379	0.0332039	0.0463385	0.307843	-0.0188219	0.139802
SucroseFW10DAA	0.244502	0.542799	0.523123	0.372542	0.576069	-0.23534	0.5363	0.0746147	0.52916	0.551355	-0.360225	0.384761	0.526745	0.0112466	0.0629584	0.308992	-0.2374	-0.0626298	0.384951	0.325241	0.309988	0.235121	-0.115428	0.0883955	0.122243	0.105251	0.474787	-0.207211	-0.0964955	0.230627	-0.311206	-0.152232	0.282924	-0.151173	-0.216223	0.0877869	-0.271258	-0.269578	0.755812	-0.00128896	-0.117057
SucroseFW20DAA	-0.186598	-0.624862	-0.806134	-0.563922	-0.548745	-0.180864	-0.586699	-0.534404	-0.603964	-0.596156	0.0606464	-0.257335	-0.507967	-0.276768	0.000133246	-0.160188	0.122302	0.218129	-0.545217	-0.861449	-0.541598	-0.230839	-0.254887	-0.744773	-0.168626	-0.147311	-0.445661	0.457034	-0.0564234	-0.170004	0.581199	0.0221711	-0.374244	0.238245	-0.0541564	-0.198044	0.393114	0.0330495	-0.536947	0.869721	0.0843161	-0.288696
SucroseFW30DAA	0.545885	-0.191939	-0.30046	-0.0399512	0.035324	-0.246793	-0.213829	-0.42547	-0.269091	-0.198332	-0.246598	-0.38036	-0.249298	0.0112716	0.277823	-0.188913	0.175396	0.316258	-0.232083	-0.439894	-0.104392	0.496028	-0.210651	-0.472684	-0.130344	0.196541	-0.174451	0.323097	0.576406	-0.0746838	0.350817	0.581226	-0.0806014	0.134036	0.352647	-0.000910331	0.189288	0.341389	-0.225965	0.3053	0.916559	-0.255068	0.346502
P-values calculated using the F-test
	DWMature	AvGrainFW10DAA	AvGrainFW20DAA	AvGrainFW30DAA	AvGrainDW30DAA	%water	AGPaseGrain10DAA	AGPaseGrain20DAA	AGPaseGrain30DAA	AGPaseFW10DAA	AGPaseFW20DAA	AGPaseFW30DAA	StarchSynGrain10DAA	StarchSynGrain20DAA	StarchSynGrain30DAA	StarchSynFW10DAA	StarchSynFW20DAA	StarchSynFW30DAA	StarchGrain10DAA	StarchGrain20DAA	StarchGrain30DAA	StarchGrainMature	%StarchFW10DAA	%StarchFW20DAA	%StarchFW30DAA	%StarchMature	GlucoseGrain10DAA	GlucoseGrain20DAA	GlucoseGrain30DAA	GlucoseFW10DAA	GlucoseFW20DAA	GlucoseFW30DAA	FructoseGrain10DAA	FructoseGrain20DAA	FructoseGrain30DAA	FructoseFW10DAA	FructoseFW20DAA	FructoseFW30DAA	SucroseGrain10DAA	SucroseGrain20DAA	SucroseGrain30DAA	SucroseFW10DAA	SucroseFW20DAA	SucroseFW30DAA
AvGrainFW10DAA	0.273986
AvGrainFW20DAA	0.142836	2.98079e-06
AvGrainFW30DAA	0.00766479	0.0137829	0.00423575
AvGrainDW30DAA	0.00957873	0.000757638	0.00130295	7.59618e-06
%water	0.941293	0.420288	0.819494	0.321166	0.245374
AGPaseGrain10DAA	0.508944	3.14711e-10	9.09544e-05	0.00437397	0.00062221	0.658965
AGPaseGrain20DAA	0.874655	0.135886	0.00662775	0.125756	0.179077	0.600707	0.341111
AGPaseGrain30DAA	0.164292	0.00531723	0.000146884	1.93157e-05	0.0013673	0.139606	0.0013572	0.0488584
AGPaseFW10DAA	0.424809	3.2574e-09	0.000212369	0.00272044	0.00022569	0.524853	1.96907e-16	0.492906	0.00244468
AGPaseFW20DAA	0.18932	0.164001	0.428744	0.64495	0.382515	0.700826	0.0873979	0.000405716	0.604144	0.0494158
AGPaseFW30DAA	0.589573	0.211085	0.0490416	0.943639	0.872658	0.320279	0.183158	0.218478	0.00259633	0.31494	0.845125
StarchSynGrain10DAA	0.320149	1.119e-06	0.00248926	0.0128288	0.00109161	0.359005	3.89694e-07	0.907678	0.0398608	9.51617e-09	0.0188514	0.821597
StarchSynGrain20DAA	0.850589	0.423876	0.152193	0.256689	0.73923	0.203473	0.844884	0.191801	0.887191	0.920475	0.746412	0.0750467	0.991522
StarchSynGrain30DAA	0.108545	0.852262	0.641701	0.300253	0.125765	0.275708	0.974125	0.452278	0.176564	0.861164	0.580376	0.386725	0.879306	0.21048
StarchSynFW10DAA	0.538459	0.133005	0.606436	0.179474	0.111977	0.57445	0.0574583	0.0967525	0.664375	0.0159203	0.0097925	0.292668	3.1904e-05	0.321595	0.620831
StarchSynFW20DAA	0.416472	0.413157	0.528667	0.00687444	0.278801	0.14705	0.19596	0.864404	0.169426	0.161821	0.440986	0.309416	0.16883	1.10262e-07	0.226224	0.146486
StarchSynFW30DAA	0.386807	0.573225	0.636348	0.566041	0.788026	0.0924581	0.359922	0.864167	0.973288	0.270149	0.493505	0.417121	0.334335	0.0817187	1.29806e-09	0.304445	0.0223436
StarchGrain10DAA	0.981179	2.16087e-07	7.82393e-05	0.0772091	0.0350769	0.933761	1.90561e-07	0.032757	0.00645583	9.85778e-06	0.711287	0.0530107	0.00251169	0.347144	0.997968	0.743203	0.671613	0.567388
StarchGrain20DAA	0.563416	0.000112417	2.06894e-07	0.0135997	0.0169576	0.278545	0.000289097	0.00774643	0.0056681	0.00061286	0.720911	0.249102	0.00430575	0.401035	0.497787	0.462075	0.313504	0.109996	0.000134866
StarchGrain30DAA	0.0966585	0.0168204	0.0126606	3.74845e-07	0.000121735	0.320999	0.00152025	0.110623	0.000456821	0.00125867	0.884828	0.880757	0.0318119	0.312883	0.903274	0.437429	0.0194082	0.210311	0.0184912	0.00371155
StarchGrainMature	0.000195551	0.0571736	0.0128471	0.0137938	0.0206472	0.975541	0.111725	0.860962	0.0721614	0.160683	0.127282	0.837298	0.309406	0.890979	0.102944	0.725487	0.463459	0.317436	0.15586	0.127686	0.0329055
%StarchFW10DAA	0.0893439	0.269254	0.173948	0.908868	0.673712	0.254952	0.138078	0.0203385	0.222429	0.293805	0.127691	0.0665567	0.97871	0.356112	0.649169	0.136768	0.631905	0.600015	0.000824242	0.0636274	0.250001	0.941162
%StarchFW20DAA	0.9045	0.0212029	0.00496946	0.0764933	0.159926	0.10457	0.0164063	0.0373112	0.135396	0.0204759	0.872243	0.891399	0.0410194	0.900561	0.131582	0.408032	0.225657	0.0208677	0.0111148	1.8458e-08	0.0071219	0.628167	0.0824942
%StarchFW30DAA	0.664359	0.421941	0.71681	0.331135	0.326196	0.799974	0.0994746	0.908552	0.468033	0.092185	0.871012	0.993733	0.500926	0.472128	0.12062	0.968718	0.35667	0.0672194	0.174992	0.226546	0.00143483	0.729527	0.124765	0.0793784
%StarchMature	0.545342	0.0911063	0.0307516	0.30272	0.388639	0.876667	0.0871991	0.634929	0.196663	0.205513	0.365624	0.376394	0.629747	0.718287	0.402984	0.212047	0.739092	0.523436	0.0222438	0.0864414	0.13754	0.000344454	0.103438	0.401444	0.322271
GlucoseGrain10DAA	0.562291	0.00267273	0.0310446	0.113234	0.00663376	0.17884	0.00252135	0.94288	0.263917	0.0003241	0.0706003	0.875964	3.41339e-05	0.605252	0.330125	0.00215712	0.521004	0.114634	0.0506946	0.0290702	0.0582833	0.947178	0.907485	0.0692694	0.212648	0.454743
GlucoseGrain20DAA	0.504439	0.190661	0.077387	0.23318	0.161618	0.356411	0.168665	0.090204	0.0187019	0.207081	0.631248	0.0199297	0.505157	0.448624	0.663355	0.763375	0.997913	0.984385	0.269507	0.0561464	0.265998	0.698373	0.814694	0.114887	0.882652	0.920061	0.788604
GlucoseGrain30DAA	0.028321	0.755932	0.729646	0.266612	0.565501	0.703162	0.745353	0.173283	0.717781	0.986455	0.168636	0.0312482	0.837346	0.349497	0.729245	0.415942	0.356732	0.421642	0.439062	0.780698	0.309901	0.241016	0.425165	0.969225	0.647334	0.724	0.19359	0.0104695
GlucoseFW10DAA	0.897275	0.621863	0.882661	0.610211	0.308054	0.481911	0.510424	0.294081	0.77417	0.237595	0.135168	0.239843	0.0610584	0.86028	0.115078	0.00481691	0.582076	0.0600747	0.845364	0.608315	0.401536	0.210662	0.352111	0.378928	0.329751	0.026976	2.3153e-06	0.136267	0.0148175
GlucoseFW20DAA	0.330982	0.0520284	0.00793149	0.0962988	0.050579	0.412186	0.0545178	0.0331899	0.00366068	0.072157	0.766042	0.0132411	0.251451	0.339171	0.596878	0.865096	0.872667	0.966498	0.100462	0.00804504	0.121131	0.406153	0.659682	0.044283	0.782714	0.790177	0.847284	1.51027e-14	0.0227632	0.20871
GlucoseFW30DAA	0.0736982	0.540385	0.465941	0.60325	0.943924	0.791283	0.520095	0.085178	0.382092	0.741265	0.148435	0.0230778	0.971521	0.385099	0.552989	0.455279	0.507445	0.402377	0.302134	0.544673	0.599866	0.396535	0.385843	0.787835	0.684449	0.624065	0.236113	0.00317849	1.39303e-17	0.0114584	0.00657018
FructoseGrain10DAA	0.729324	0.110778	0.220039	0.277124	0.109094	0.440007	0.0885186	0.701173	0.779277	0.0273819	0.104328	0.342728	0.00647863	0.855212	0.130422	0.00657808	0.517231	0.0438819	0.336623	0.107853	0.129946	0.621133	0.958467	0.0817516	0.174491	0.235262	9.79531e-09	0.167743	0.0102906	8.27894e-10	0.35839	0.0112383
FructoseGrain20DAA	0.305235	0.678772	0.298145	0.45445	0.253344	0.767638	0.725594	0.223575	0.108932	0.782438	0.579879	0.0835371	0.998459	0.31343	0.165688	0.667395	0.560727	0.256536	0.957172	0.507436	0.907688	0.608218	0.56081	0.84334	0.321519	0.802014	0.260498	2.59477e-08	0.0060968	0.032686	4.61717e-07	0.00194003	0.0231147
FructoseGrain30DAA	0.59925	0.742129	0.586421	0.598676	0.954447	0.761889	0.849927	0.332458	0.494276	0.933615	0.458795	0.0566791	0.821141	0.454067	0.297136	0.449493	0.498358	0.18471	0.794899	0.987092	0.316386	0.966021	0.770712	0.579256	0.273171	0.61993	0.0651693	0.00176872	1.40823e-07	0.00152417	0.00402943	6.4126e-08	0.00076607	3.42854e-05
FructoseFW10DAA	0.937025	0.8556	0.984272	0.647478	0.611091	0.886569	0.726493	0.322902	0.576559	0.417152	0.196921	0.108681	0.169154	0.704298	0.0622701	0.025208	0.491227	0.0293378	0.805877	0.526864	0.372504	0.291959	0.685747	0.228565	0.247115	0.070977	0.000182237	0.0293947	0.000657105	1.84874e-10	0.0628238	0.000407239	4.8479e-10	0.0025731	9.48162e-06
FructoseFW20DAA	0.198325	0.248072	0.049883	0.204303	0.080034	0.779431	0.297505	0.0878834	0.0242981	0.344068	0.716545	0.0420311	0.567964	0.230418	0.161126	0.77143	0.71454	0.336541	0.451131	0.14066	0.500974	0.334778	0.822655	0.441783	0.483973	0.864151	0.567531	4.08027e-09	0.0106583	0.0591278	2.17098e-09	0.00279918	0.0844822	4.59733e-14	0.000109477	0.00772438
FructoseFW30DAA	0.889335	0.536096	0.349524	0.933711	0.639474	0.881825	0.615179	0.204127	0.227759	0.813124	0.452707	0.0497665	0.978848	0.491879	0.19921	0.515903	0.674039	0.184553	0.623746	0.721153	0.634865	0.777566	0.809644	0.766853	0.306728	0.546367	0.0964944	0.000419899	1.76499e-06	0.00165873	0.000818151	2.40095e-07	0.00137993	3.64736e-06	2.75461e-17	1.18671e-05	7.96822e-06
SucroseGrain10DAA	0.278617	3.11241e-11	1.4148e-05	0.017197	0.000312802	0.318086	6.4744e-09	0.235924	0.00258003	3.91794e-08	0.105523	0.108208	6.35042e-06	0.592507	0.804604	0.131806	0.308175	0.635011	4.15616e-06	0.000865745	0.0195766	0.063045	0.443463	0.0668869	0.366746	0.100369	0.00344091	0.166444	0.560219	0.592269	0.0443681	0.372429	0.155546	0.552932	0.465098	0.970533	0.183256	0.305901
SucroseGrain20DAA	0.796198	0.206992	0.0610151	0.142277	0.255195	0.266679	0.184651	0.146065	0.161958	0.140521	0.889642	0.72439	0.224288	0.420135	0.595998	0.498484	0.874638	0.246965	0.289339	0.00334941	0.117873	0.547335	0.457486	0.00104609	0.453525	0.453346	0.211012	0.0699718	0.630027	0.360192	0.041422	0.765631	0.150473	0.416395	0.503276	0.226854	0.252821	0.665236	0.449941
SucroseGrain30DAA	0.000441518	0.908164	0.894101	0.123346	0.119785	0.568022	0.942311	0.355198	0.833433	0.880113	0.323767	0.112466	0.860029	0.779131	0.104111	0.718487	0.859739	0.266778	0.807658	0.444988	0.327878	0.00225759	0.449776	0.265265	0.697268	0.280676	0.888368	0.438924	0.00206632	0.879829	0.477231	0.00558465	0.953525	0.858586	0.0926335	0.886384	0.841908	0.174597	0.93546	0.545575
SucroseFW10DAA	0.328164	0.0110048	0.0149573	0.0962797	0.00627485	0.304445	0.0122028	0.747878	0.0136389	0.00957547	0.108698	0.0850228	0.0141546	0.96141	0.786304	0.172912	0.300109	0.787394	0.0848562	0.150253	0.171458	0.347639	0.618315	0.703187	0.597587	0.677671	0.0296403	0.367455	0.677341	0.314511	0.169694	0.510053	0.213971	0.513037	0.346506	0.705142	0.234277	0.237302	7.41198e-05	0.995576	0.613334
SucroseFW20DAA	0.458461	0.00245788	1.02392e-05	0.00775454	0.00999434	0.432704	0.0051791	0.0125715	0.00373906	0.00434226	0.793985	0.260102	0.0187253	0.224536	0.999543	0.487919	0.59741	0.342168	0.0105843	5.29129e-07	0.0112186	0.356743	0.264823	0.000107593	0.464975	0.559681	0.0428919	0.0372597	0.808064	0.46128	0.00572434	0.924005	0.0946499	0.29834	0.815645	0.389487	0.0779112	0.886909	0.012079	3.04945e-07	0.716326	0.20437
SucroseFW30DAA	0.0191028	0.40456	0.185703	0.863487	0.879179	0.280814	0.352001	0.0544948	0.238184	0.388782	0.281206	0.0889582	0.275801	0.961325	0.222701	0.412146	0.446972	0.162507	0.31138	0.0459897	0.652475	0.0362971	0.359373	0.0304726	0.573334	0.434414	0.449464	0.153117	0.00623747	0.747652	0.118938	0.00572157	0.728358	0.562425	0.116895	0.996875	0.411202	0.12988	0.324664	0.17837	5.34431e-09	0.264471	0.123861
